# Supplementary material for: An Analysis of EGFR Mutations among 1506 Cases of Non-Small Cell Lung Cancer Patients in Guangxi, China
Source: PLoS One. 2016 Dec 19;11(12):e0168795. doi: 10.1371/journal.pone.0168795 (PMC5167423; doi:10.1371/journal.pone.0168795)
Supplement: S1 File — (XLSX) [file pone.0168795.s001.xlsx]

## Sheet: Sheet1
Samples	Gender	Age	Histology	p-stage	TNM-T	TNM-N	TNM-M	EGFR Mutation(ARMS-PCR)	TTF1（IHC）	EGFR(IHC)	Smoking status
1	M	60	ADC	missing	missing	missing	missing	—	missing	missing	Former
2	M	60	ADSC	3	2	2	0	19del	+	+	Never
3	M	43	Others	2	2	1	0	—	-	-	Current
4	M	56	ADC	1	1	0	0	—	missing	+	Current
5	M	68	Others	2	3	1	0	—	+	-	Current
6	M	56	SCC	2	2	0	0	—	missing	missing	Current
7	M	49	ADC	3	4	0	0	L858R	+	+	Never
8	M	56	SCC	3	3	2	0	—	missing	missing	Current
9	M	56	ADC	4	2	3	1	19del	missing	missing	Current
10	M	48	ADC	4	4	3	1	19del	+	missing	Former
11	M	58	Others	4	2	1	1	—	missing	missing	Never
12	M	72	ADC	missing	missing	missing	missing	L858R	+	-	Never
13	M	68	ADC	3	2	2	0	L858R	missing	missing	Never
14	M	47	ADC	1	1	0	0	19del	-	missing	Never
15	M	78	Others	3	3	2	0	19del	missing	missing	Former
16	M	36	ADC	1	2	0	0	19del	missing	missing	Former
17	M	51	ADC	4	1	3	1	19del	missing	missing	Former
18	M	61	ADC	2	3	2	0	—	missing	+	Never
19	F	54	ADC	1	2	0	0	19del	missing	missing	Never
20	M	36	ADSC	missing	missing	missing	missing	—	missing	missing	Never
21	F	60	ADC	3	3	2	0	—	+	missing	Never
22	F	69	ADC	4	1	2	1	L858R	missing	missing	Never
23	M	74	SCC	1	1	2	0	—	missing	missing	Current
24	M	66	ADC	2	2	2	0	19del L858R	missing	missing	Current
25	F	69	ADC	3	2	2	0	—	+	+	Never
26	M	78	ADSC	3	4	2	0	L858R	+	+	Current
27	M	69	ADC	4	1	2	1	19del	missing	missing	Current
28	F	66	ADSC	3	2	2	0	L858R	missing	+	Never
29	F	49	ADC	3	3	1	0	—	missing	missing	Never
30	M	58	SCC	1	2	2	0	—	missing	+	Former
31	M	47	ADC	4	4	2	1	20-ins	missing	missing	Never
32	M	79	Others	3	4	2	0	—	-	missing	Never
33	F	47	SCC	4	2	3	1	—	missing	missing	Never
34	F	51	ADSC	4	4	2	1	—	missing	-	Never
35	M	59	Others	1	2	0	0	—	-	-	Current
36	M	54	ADSC	1	2	2	0	—	missing	missing	Never
37	M	58	ADC	1	1	0	0	—	missing	-	Never
38	M	53	ADC	1	2	0	0	—	missing	+	Current
39	M	67	ADC	1	1	2	0	—	missing	missing	Never
40	M	61	ADC	2	2	1	0	L858R	+	+	Current
41	F	64	ADSC	1	2	2	0	—	missing	+	Never
42	M	45	ADC	4	2	2	1	19del	missing	missing	Never
43	F	57	Others	2	1	2	0	—	missing	+	Never
44	F	40	ADC	3	3	2	0	—	missing	missing	Never
45	M	49	SCC	2	3	2	1	—	missing	-	Current
46	M	72	Others	4	2	2	1	—	missing	-	Former
47	M	71	Others	1	2	0	0	—	+	-	Current
48	F	37	ADC	4	2	3	1	—	missing	missing	Never
49	M	74	ADSC	4	4	3	1	—	+	-	Current
50	M	58	ADC	2	2	0	0	T790M	missing	+	Never
51	M	50	ADC	missing	missing	missing	missing	—	+	missing	Current
52	F	61	ADC	3	2	3	1	—	+	-	Never
53	F	38	SCC	missing	missing	missing	missing	T790M	missing	missing	Never
54	M	39	ADC	missing	missing	missing	missing	—	missing	missing	Never
55	M	69	ADC	missing	missing	missing	missing	19del	+	+	Never
56	M	53	ADC	3	3	2	0	—	missing	missing	Never
57	F	67	ADC	3	4	1	0	G719S G719c L861Q S768I	missing	missing	Never
58	M	52	ADC	3	3	1	0	—	+	-	Never
59	F	58	ADC	4	3	1	1	L858R	missing	+	Never
60	M	66	ADSC	missing	missing	missing	missing	G719S G719c	+	missing	Never
61	M	68	ADC	3	3	2	0	—	missing	+	Current
62	M	54	ADC	3	2	2	0	—	-	missing	Current
63	M	53	ADC	2	2	1	0	—	missing	-	Never
64	F	75	ADC	4	3	2	1	—	+	-	Never
65	M	50	ADC	missing	missing	missing	missing	—	+	missing	Current
66	M	67	ADC	1	2	0	0	—	missing	+	Current
67	M	41	Others	3	3	1	0	—	-	-	Never
68	M	66	SCC	3	3	0	0	—	missing	missing	Current
69	M	70	SCC	2	2	2	0	—	missing	missing	Current
70	F	40	ADC	4	3	3	1	—	+	missing	Never
71	F	55	ADC	missing	missing	missing	missing	—	missing	missing	Never
72	F	65	ADC	4	2	2	1	19del	missing	missing	Never
73	M	62	ADC	1	1	0	0	—	-	+	Current
74	M	57	ADC	2	2	1	0	—	missing	+	Current
75	M	63	SCC	3	3	0	0	L858R	+	missing	Current
76	F	41	ADC	4	2	1	1	—	missing	+	Never
77	F	40	SCC	2	2	1	0	—	-	+	Never
78	F	74	ADC	1	1	0	0	—	missing	-	Never
79	F	68	ADC	2	2	1	0	G719S G719c	missing	missing	Never
80	M	63	ADC	3	2	2	0	—	+	+	Former
81	M	57	ADC	4	3	1	1	—	+	+	Current
82	M	56	SCC	2	3	0	0	—	missing	missing	Former
83	M	71	ADC	3	2	2	0	L858R	+	+	Never
84	M	78	SCC	1	2	0	0	—	-	-	Former
85	M	59	SCC	1	2	0	0	—	missing	missing	Current
86	F	66	ADC	3	3	1	0	19del L858R	+	-	Never
87	M	62	Others	2	2	0	0	—	+	-	Current
88	F	48	ADC	4	4	0	1	L861Q S768I	+	+	Never
89	M	59	Others	3	4	0	0	—	-	+	Current
90	M	69	ADC	missing	missing	missing	missing	—	+	missing	Never
91	M	66	SCC	2	3	0	0	19del 20-ins	missing	+	Current
92	M	69	ADC	3	1	2	0	19del	+	+	Former
93	M	66	ADSC	3	1	3	0	—	missing	missing	Never
94	M	57	ADC	3	4	2	0	—	+	+	Former
95	M	61	ADC	3	4	2	0	—	missing	+	Never
96	M	59	ADC	1	2	1	0	L861Q S768I	missing	+	Current
97	M	60	SCC	3	3	2	0	—	missing	missing	Current
98	F	63	ADSC	1	2	2	0	—	missing	missing	Never
99	F	50	ADC	4	2	3	1	19del	missing	missing	Never
100	M	59	ADC	1	2	0	0	L858R	missing	missing	Former
101	F	73	Others	4	3	1	0	19del T790M	-	missing	Never
102	M	70	SCC	4	1	0	1	19del	-	missing	Never
103	M	48	ADC	3	2	2	0	—	missing	missing	Never
104	M	73	ADC	missing	missing	missing	missing	—	missing	missing	Never
105	M	55	ADC	3	2	2	0	—	+	missing	Current
106	F	41	ADC	missing	missing	missing	missing	—	-	missing	Never
107	F	61	ADSC	missing	missing	missing	missing	L858R L861Q S768I	missing	missing	Never
108	M	71	ADC	4	4	2	1	L861Q S768I	+	-	Former
109	F	51	ADC	missing	missing	missing	missing	L858R	missing	missing	Never
110	M	57	ADC	2	2	2	0	L858R	+	+	Never
111	M	70	ADC	4	4	2	1	19del	+	+	Never
112	M	69	ADC	1	1	0	0	—	+	-	Current
113	M	48	ADC	1	1	1	0	—	missing	missing	Former
114	M	45	ADC	1	1	1	0	L858R	missing	missing	Former
115	F	50	SCC	3	4	2	0	—	missing	+	Never
116	M	54	ADC	1	1	0	0	19del	missing	missing	Current
117	M	73	ADC	3	4	0	0	—	missing	missing	Never
118	M	70	ADC	4	2	2	1	19del	missing	missing	Never
119	F	30	ADC	4	4	2	1	19del G719S G719c	missing	missing	Never
120	M	32	SCC	4	3	2	1	—	-	missing	Never
121	F	55	ADC	4	3	2	1	19del	missing	missing	Never
122	M	54	ADC	2	1	1	0	L858R	missing	+	Never
123	M	69	ADC	3	2	2	0	—	-	-	Current
124	F	58	ADC	4	4	1	1	L858R	+	+	Never
125	M	58	Others	1	2	0	0	—	missing	missing	Current
126	M	75	ADSC	3	2	2	0	—	missing	+	Current
127	F	38	ADC	4	2	3	1	G719S G719c	+	missing	Never
128	F	51	ADSC	1	2	2	0	—	+	+	Never
129	F	59	ADC	3	2	2	0	L858R G719S G719c	+	+	Never
130	M	49	ADC	1	3	2	0	—	+	+	Current
131	M	78	ADC	missing	missing	missing	missing	—	missing	missing	Current
132	F	51	ADC	4	3	0	1	L858R T790M	+	+	Never
133	M	68	ADSC	3	3	2	0	L858R L861Q S768I	missing	missing	Current
134	M	54	SCC	2	3	0	0	L861Q S768I	-	+	Never
135	M	61	Others	missing	missing	missing	missing	19del L858R	+	missing	Former
136	M	66	ADC	4	4	3	1	—	+	missing	Former
137	F	58	ADC	1	1	0	0	19del	+	missing	Never
138	M	53	ADC	4	4	2	1	—	+	missing	Former
139	F	61	ADC	3	3	1	0	—	-	missing	Never
140	M	46	ADC	1	2	0	0	—	missing	missing	Current
141	F	50	ADC	4	1	3	1	19del G719S G719c	+	missing	Never
142	F	37	ADC	3	1	2	0	—	+	missing	Never
143	M	54	SCC	2	1	1	0	—	missing	missing	Former
144	F	45	ADC	2	2	1	0	L858R	missing	+	Never
145	M	41	ADSC	3	3	1	0	19del	missing	missing	Current
146	M	75	ADC	missing	missing	missing	missing	—	missing	missing	Never
147	M	53	ADC	4	2	3	1	—	+	+	Current
148	M	47	Others	missing	missing	missing	missing	—	-	missing	Former
149	M	37	Others	1	2	0	0	—	+	missing	Former
150	M	48	Others	2	2	1	0	—	-	-	Current
151	M	53	Others	4	3	1	1	—	missing	missing	Current
152	M	47	ADC	missing	missing	missing	missing	—	missing	missing	Never
153	F	44	ADC	4	4	3	1	L861Q S768I	+	+	Never
154	F	53	ADC	3	2	3	0	19del	+	+	Never
155	M	42	ADC	1	1	2	0	—	+	+	Current
156	M	63	ADC	3	1	3	0	—	+	+	Never
157	M	60	ADC	1	2	0	0	—	+	-	Former
158	F	59	ADC	2	2	1	0	—	missing	missing	Never
159	F	40	ADC	3	2	2	0	19del	-	+	Never
160	M	58	SCC	3	4	0	0	—	missing	+	Former
161	M	47	SCC	3	2	2	0	—	-	missing	Current
162	F	56	ADC	1	1	0	0	L858R	+	+	Never
163	F	48	SCC	2	2	2	0	—	missing	missing	Never
164	F	49	SCC	3	4	1	0	—	missing	missing	Never
165	F	46	ADC	3	3	2	0	T790M G719A	missing	+	Never
166	M	60	ADC	4	1	3	1	19del	+	+	Current
167	F	61	ADC	4	2	3	1	19del	+	missing	Never
168	F	37	SCC	3	3	2	0	—	missing	missing	Never
169	F	60	ADC	4	4	1	1	L858R	+	missing	Never
170	F	73	SCC	missing	missing	missing	missing	19del T790M	missing	missing	Never
171	M	65	SCC	1	2	2	0	—	missing	missing	Never
172	M	49	SCC	3	4	2	0	—	missing	missing	Never
173	M	60	SCC	3	3	2	0	—	missing	+	Current
174	M	33	ADC	missing	missing	missing	missing	19del	+	missing	Current
175	F	62	ADC	4	3	1	1	L858R	missing	missing	Never
176	M	47	Others	3	2	3	0	L858R	+	missing	Never
177	F	62	ADC	4	2	0	1	19del	+	+	Never
178	M	61	ADC	3	4	0	0	L858R	+	-	Never
179	M	75	SCC	1	1	0	0	—	+	+	Current
180	M	69	Others	missing	missing	missing	missing	—	missing	missing	Current
181	M	47	SCC	3	2	2	0	—	missing	missing	Never
182	M	46	ADC	3	2	2	0	19del	missing	missing	Never
183	M	45	ADC	4	2	2	1	19del	missing	+	Never
184	M	46	ADSC	4	4	3	1	—	missing	missing	Never
185	F	57	ADC	3	2	2	0	19del	+	+	Never
186	M	59	ADC	4	3	2	1	—	-	missing	Never
187	M	57	Others	3	3	2	0	19del	missing	missing	Never
188	M	58	ADC	4	1	2	1	—	missing	+	Current
189	M	41	ADC	4	3	2	1	L858R	missing	+	Former
190	M	49	SCC	4	2	3	1	—	-	+	Current
191	M	54	ADC	4	1	2	1	L858R	missing	missing	Current
192	M	52	ADC	missing	missing	missing	missing	—	+	missing	Current
193	M	70	ADC	4	2	2	1	19del	missing	missing	Current
194	M	55	ADC	1	2	0	0	—	+	+	Never
195	M	67	ADC	4	1	3	1	—	-	+	Current
196	M	61	ADC	4	2	2	1	—	missing	missing	Never
197	M	51	ADC	missing	missing	missing	missing	—	-	missing	Current
198	M	66	SCC	3	3	2	0	—	-	-	Current
199	M	61	ADC	2	2	2	0	L858R	+	+	Former
200	M	64	ADC	missing	missing	missing	missing	L858R	+	missing	Never
201	F	56	ADC	1	1	0	0	—	missing	+	Never
202	M	43	ADC	missing	missing	missing	missing	—	+	+	Former
203	F	60	ADC	3	4	2	0	L858R	+	-	Never
204	F	53	ADC	4	2	3	1	—	+	missing	Never
205	M	63	ADC	3	3	2	0	—	missing	missing	Current
206	F	64	ADC	4	2	3	1	19del	missing	missing	Never
207	F	62	ADC	4	2	3	1	L858R	+	+	Never
208	M	49	ADC	4	2	3	1	—	missing	missing	Current
209	F	55	ADC	3	1	2	0	L858R	+	-	Never
210	F	32	SCC	4	3	2	1	—	missing	missing	Never
211	M	52	ADSC	4	2	2	1	—	+	+	Current
212	M	77	SCC	missing	missing	missing	missing	—	missing	missing	Current
213	M	82	SCC	3	2	2	0	L858R	+	+	Former
214	M	60	ADC	4	2	3	1	—	+	+	Never
215	F	40	ADC	3	2	3	0	—	+	+	Never
216	M	50	ADC	3	4	1	0	L858R	missing	missing	Never
217	M	63	Others	missing	missing	missing	missing	—	missing	missing	Former
218	M	53	Others	missing	missing	missing	missing	—	missing	missing	Never
219	F	52	ADC	4	4	2	1	19del	+	+	Never
220	M	41	ADC	4	4	2	1	—	missing	missing	Never
221	M	63	ADC	1	1	1	0	—	missing	missing	Former
222	F	60	ADC	missing	missing	missing	missing	L858R	missing	missing	Never
223	F	49	ADC	missing	missing	missing	missing	19del	+	missing	Never
224	M	75	SCC	1	3	0	0	—	missing	missing	Never
225	F	60	ADC	3	2	2	0	—	+	-	Never
226	F	60	ADC	4	3	2	1	—	missing	missing	Never
227	F	41	ADC	4	2	2	1	19del	missing	missing	Never
228	F	74	ADC	3	1	3	0	L858R	+	missing	Never
229	M	15	Others	3	2	2	0	—	missing	missing	Current
230	M	63	SCC	4	3	1	1	—	missing	missing	Current
231	F	45	ADC	1	1	2	0	—	missing	-	Current
232	M	53	Others	3	3	2	0	—	+	+	Current
233	F	56	ADC	4	2	2	1	19del	+	missing	Never
234	M	54	ADC	4	4	3	1	—	-	+	Current
235	M	32	ADC	2	3	0	0	—	missing	missing	Current
236	M	58	ADSC	4	4	2	0	—	missing	+	Current
237	F	39	ADC	3	2	3	0	—	+	+	Never
238	F	57	ADC	2	2	2	0	L858R	+	-	Never
239	M	66	ADC	4	2	3	1	19del	+	+	Current
240	M	61	SCC	4	4	2	1	—	-	missing	Former
241	F	58	ADC	4	4	1	1	—	+	+	Never
242	F	39	ADC	2	3	2	0	L858R	+	missing	Never
243	M	69	Others	1	1	0	0	—	missing	-	Never
244	M	69	ADC	2	1	1	0	—	+	-	Current
245	M	63	ADC	1	2	2	0	—	+	+	Current
246	M	46	Others	3	3	2	0	—	-	-	Never
247	F	46	ADC	missing	missing	missing	missing	—	missing	missing	Never
248	F	58	SCC	3	4	1	0	—	missing	missing	Never
249	F	54	ADSC	4	2	3	1	L858R	+	+	Never
250	M	49	ADC	4	4	3	1	—	+	+	Current
251	F	74	ADC	1	1	2	0	L858R	+	+	Never
252	M	53	ADSC	3	4	2	1	19del	+	+	Never
253	M	55	SCC	4	3	3	1	—	missing	missing	Current
254	M	55	ADC	4	2	3	1	L858R	+	+	Former
255	F	52	ADC	3	3	3	0	—	missing	missing	Never
256	F	53	ADC	4	2	2	1	L858R	+	missing	Never
257	M	54	ADC	missing	missing	missing	missing	19del	+	missing	Never
258	M	47	ADSC	4	3	3	1	—	+	+	Former
259	F	57	ADC	4	1	2	1	—	missing	+	Never
260	M	62	ADC	4	3	3	1	—	+	missing	Never
261	M	33	ADC	4	3	3	1	—	+	missing	Current
262	F	60	ADC	3	2	2	0	L858R	+	+	Never
263	F	73	ADC	1	1	0	0	L858R	missing	missing	Never
264	M	39	ADC	4	4	3	1	—	+	+	Never
265	M	64	ADC	missing	missing	missing	missing	19del T790M	missing	+	Never
266	M	46	SCC	3	3	2	0	19del	+	+	Never
267	M	24	Others	2	2	1	0	—	missing	missing	Never
268	M	59	ADC	4	3	3	1	—	-	missing	Current
269	M	46	ADC	4	2	3	1	19del	missing	missing	Never
270	F	47	SCC	4	3	2	1	—	-	+	Never
271	F	49	SCC	missing	missing	missing	missing	—	missing	missing	Never
272	M	74	Others	4	4	2	1	—	missing	missing	Current
273	F	63	ADC	1	2	1	0	—	-	+	Never
274	M	58	SCC	4	3	2	1	—	missing	missing	Never
275	F	66	ADC	missing	missing	missing	missing	19del	+	+	Never
276	M	61	ADC	4	2	0	1	—	-	missing	Current
277	M	59	ADC	1	1	0	0	19del	+	-	Never
278	M	69	Others	3	4	2	0	19del	-	+	Never
279	F	47	Others	missing	missing	missing	missing	—	-	+	Never
280	F	49	SCC	3	3	3	0	—	-	+	Never
281	M	75	ADC	3	3	2	1	—	-	missing	Current
282	M	49	SCC	2	2	1	0	—	missing	missing	Never
283	M	60	ADC	4	2	3	1	—	+	+	Never
284	F	47	ADC	3	2	2	0	—	+	+	Never
285	F	58	ADC	3	2	2	0	L858R	+	+	Never
286	F	63	ADC	2	2	0	0	—	+	missing	Never
287	M	42	ADC	4	1	0	1	—	+	missing	Never
288	F	50	ADC	3	1	2	0	—	+	+	Never
289	F	46	ADC	2	2	2	0	L858R	+	+	Never
290	F	43	ADC	3	4	3	0	—	+	+	Never
291	M	57	ADC	4	2	3	1	L858R	+	missing	Former
292	F	51	ADC	3	4	1	0	L858R	+	+	Never
293	M	47	ADC	4	2	3	1	L858R	missing	-	Current
294	M	80	ADC	3	2	2	0	L858R	+	missing	Never
295	M	62	ADC	4	3	2	1	—	missing	missing	Current
296	F	61	ADC	4	4	2	1	19del	+	+	Never
297	M	66	ADC	1	2	2	0	L858R	+	+	Never
298	M	56	ADC	2	1	1	0	19del	missing	missing	Never
299	F	64	ADC	1	1	0	0	L858R	+	+	Never
300	M	43	ADC	4	4	3	0	L858R T790M	missing	missing	Never
301	F	59	ADC	4	4	3	1	—	missing	missing	Never
302	M	61	SCC	3	2	2	0	—	-	-	Current
303	M	64	ADC	4	4	3	1	19del	+	+	Never
304	F	58	ADC	1	1	0	0	L858R	+	-	Never
305	M	61	ADC	3	2	3	0	L858R	missing	missing	Current
306	M	63	ADC	missing	missing	missing	missing	—	missing	missing	Current
307	M	56	ADC	4	4	3	1	—	+	missing	Current
308	M	61	ADC	3	1	2	0	19del	+	+	Current
309	F	34	ADC	missing	missing	missing	missing	—	+	+	Never
310	M	70	SCC	missing	missing	missing	missing	—	-	-	Current
311	M	23	ADC	4	3	2	1	—	-	+	Current
312	M	69	ADSC	4	4	3	1	—	+	+	Never
313	M	50	ADC	4	3	3	1	L858R	+	+	Current
314	M	70	ADC	4	3	2	0	—	+	-	Current
315	M	46	ADSC	3	1	2	0	19del	+	missing	Current
316	M	62	ADC	4	2	3	1	L858R	+	+	Current
317	F	40	ADC	4	3	3	1	19del L858R	+	missing	Never
318	F	80	ADC	4	2	0	1	—	-	+	Current
319	F	80	ADC	4	4	3	1	L858R	+	+	Never
320	F	38	ADC	missing	missing	missing	missing	—	+	missing	Never
321	F	54	ADC	1	2	2	0	L858R	+	+	Never
322	M	52	ADC	3	4	2	0	—	+	+	Current
323	M	72	Others	missing	missing	missing	missing	—	missing	missing	Never
324	F	44	ADC	1	1	2	0	—	+	+	Never
325	M	51	ADC	1	1	0	0	—	+	+	Never
326	F	51	ADC	4	2	3	1	—	+	+	Never
327	F	55	Others	4	2	2	1	19del	missing	missing	Never
328	F	44	ADC	missing	missing	missing	missing	—	+	missing	Never
329	M	60	ADC	4	3	2	1	—	-	+	Current
330	M	57	SCC	3	2	2	0	—	missing	missing	Current
331	M	49	ADC	4	2	1	1	—	missing	missing	Current
332	M	65	ADC	1	2	2	0	—	+	+	Current
333	M	50	ADC	1	1	0	0	19del	+	+	Current
334	M	68	ADC	3	2	2	0	—	+	+	Current
335	M	39	ADC	3	3	2	0	—	+	+	Current
336	M	71	ADC	4	4	1	1	—	+	missing	Current
337	M	51	ADC	4	2	3	1	19del	missing	missing	Never
338	F	50	ADC	4	4	2	1	L858R T790M	+	missing	Never
339	F	69	ADC	4	1	1	1	—	+	+	Never
340	F	51	ADC	1	1	0	0	19del	+	+	Never
341	M	50	ADC	4	4	2	1	—	-	+	Never
342	F	58	ADC	1	1	0	0	L858R	missing	+	Never
343	F	47	ADC	4	2	3	1	19del	+	+	Never
344	F	81	ADC	3	4	1	0	19del	missing	+	Never
345	M	54	SCC	3	4	2	0	—	-	+	Former
346	M	73	ADC	4	4	2	1	19del	missing	missing	Never
347	F	53	ADC	1	2	0	0	19del	missing	missing	Never
348	M	49	ADC	4	4	2	1	—	missing	missing	Current
349	F	54	ADC	3	1	2	0	L858R	missing	+	Never
350	M	72	ADC	missing	missing	missing	missing	19del	+	+	Current
351	M	68	ADC	3	2	3	0	—	+	+	Never
352	M	58	ADC	4	3	3	1	—	+	missing	Former
353	F	80	ADC	1	1	0	0	—	missing	+	Never
354	M	46	Others	missing	missing	missing	missing	—	-	missing	Current
355	F	57	ADC	4	3	2	1	L858R	+	+	Never
356	F	48	ADC	missing	missing	missing	missing	19del	+	+	Never
357	M	64	ADC	3	2	2	0	19del	+	+	Never
358	F	50	ADC	3	1	3	0	—	+	+	Never
359	F	60	ADC	3	2	2	0	L858R	+	+	Never
360	F	50	ADSC	3	2	2	0	—	+	+	Never
361	M	58	ADC	4	4	2	1	L858R	+	+	Never
362	F	49	ADC	1	1	0	0	L858R	+	+	Never
363	F	60	ADC	4	2	3	1	—	-	+	Never
364	M	70	SCC	3	2	2	0	—	-	+	Current
365	F	36	ADC	3	4	2	0	—	missing	+	Never
366	F	55	ADC	1	1	2	0	19del	missing	+	Never
367	F	57	ADC	4	2	2	1	—	+	+	Never
368	F	55	ADC	3	2	2	0	L858R	-	-	Never
369	M	55	Others	missing	missing	missing	missing	—	missing	missing	Never
370	M	74	ADC	missing	missing	missing	missing	19del	+	missing	Former
371	M	77	ADC	4	2	3	1	—	missing	missing	Current
372	M	52	ADC	3	4	2	0	L858R	+	+	Never
373	M	57	ADC	3	2	2	0	19del	missing	+	Current
374	M	48	ADC	1	2	0	0	—	missing	missing	Current
375	M	53	SCC	4	1	2	1	—	-	+	Current
376	M	55	SCC	missing	missing	missing	missing	—	missing	missing	Current
377	M	47	ADC	4	4	3	1	—	-	+	Never
378	M	58	ADC	missing	missing	missing	missing	—	missing	missing	Never
379	M	50	ADC	3	2	2	0	—	missing	+	Never
380	F	72	ADC	1	1	2	0	19del	+	+	Never
381	F	60	ADC	4	4	2	1	—	+	+	Never
382	M	59	ADSC	4	4	3	1	—	-	+	Current
383	F	69	ADC	4	4	3	1	—	+	+	Never
384	F	58	ADC	3	1	2	0	19del	missing	+	Never
385	F	28	ADC	missing	missing	missing	missing	—	missing	+	Never
386	F	61	ADC	4	3	2	1	—	+	missing	Never
387	F	53	ADC	4	3	3	1	—	+	+	Never
388	M	60	ADC	3	3	2	0	L858R	+	+	Never
389	M	62	ADC	1	1	1	0	—	+	+	Former
390	M	70	ADC	1	1	2	0	L858R	missing	missing	Never
391	F	64	ADC	3	2	2	0	L858R	missing	+	Never
392	M	44	ADC	1	1	2	0	—	+	+	Current
393	M	62	ADC	4	2	3	1	19del	+	+	Never
394	M	65	ADC	4	4	2	1	—	+	+	Current
395	M	46	ADC	1	1	0	0	L858R	missing	missing	Former
396	M	33	ADSC	4	3	3	1	—	+	missing	Never
397	M	45	ADC	4	2	0	1	—	+	+	Current
398	M	55	SCC	4	1	3	1	—	missing	+	Current
399	F	44	ADC	4	3	2	1	19del	+	+	Never
400	F	62	ADC	1	2	2	0	—	-	+	Never
401	M	51	ADC	4	2	3	1	L858R	+	+	Never
402	F	42	ADC	1	2	2	0	—	missing	-	Never
403	F	59	ADC	1	3	2	0	19del	+	+	Never
404	F	54	ADC	1	1	0	0	L858R	+	+	Never
405	M	63	SCC	4	2	3	1	—	missing	missing	Current
406	M	47	SCC	2	2	1	0	—	missing	missing	Never
407	M	71	ADC	4	2	2	1	—	missing	missing	Former
408	M	62	Others	2	1	2	0	—	-	+	Never
409	M	33	ADC	3	4	2	0	—	+	missing	Never
410	M	60	ADC	3	2	3	0	—	+	missing	Former
411	M	48	ADC	2	3	0	0	—	+	+	Current
412	M	54	ADC	3	2	2	0	L858R	+	missing	Never
413	M	59	ADC	4	4	2	1	L858R	missing	missing	Never
414	F	48	ADC	4	4	0	1	—	missing	missing	Never
415	M	65	ADSC	4	1	2	1	—	+	+	Never
416	F	66	ADC	3	2	2	0	19del	+	+	Never
417	M	55	ADC	4	3	3	1	—	+	-	Current
418	M	59	ADC	4	4	0	1	—	missing	missing	Current
419	M	76	SCC	missing	missing	missing	missing	—	-	missing	Never
420	M	54	ADC	3	2	2	0	—	+	+	Current
421	M	58	ADC	4	2	3	1	19del	+	+	Never
422	M	48	ADC	1	1	0	0	—	missing	-	Current
423	M	74	ADSC	4	1	2	1	L858R	-	missing	Current
424	M	77	ADC	4	3	1	1	—	+	missing	Former
425	F	46	ADC	3	4	2	0	—	+	missing	Never
426	M	54	ADC	4	2	2	1	19del	-	+	Current
427	M	67	ADC	3	2	2	0	—	missing	missing	Current
428	M	65	ADSC	1	1	0	0	L858R	+	+	Current
429	F	54	ADC	4	1	3	1	L858R	+	missing	Never
430	M	56	ADC	3	4	0	0	19del	+	+	Current
431	F	40	ADC	4	2	3	1	19del	+	+	Never
432	M	74	ADC	2	2	0	0	—	+	missing	Current
433	F	63	ADC	4	2	3	1	L858R	+	+	Never
434	M	63	ADC	1	1	0	0	—	+	+	Former
435	F	52	ADC	3	2	2	0	19del	+	-	Never
436	M	54	SCC	3	1	2	0	—	-	-	Current
437	F	64	ADC	4	3	2	1	19del	+	+	Never
438	F	58	ADC	4	4	2	1	—	missing	missing	Never
439	F	49	SCC	4	4	2	1	—	-	-	Never
440	F	56	ADC	4	4	2	1	—	+	+	Never
441	F	54	ADSC	3	4	0	0	—	+	+	Never
442	F	60	ADC	missing	missing	missing	missing	—	missing	missing	Never
443	M	70	ADC	missing	missing	missing	missing	—	missing	-	Never
444	M	61	ADC	4	3	2	1	—	missing	missing	Current
445	F	64	ADC	4	3	2	1	19del	missing	missing	Never
446	M	65	ADC	4	2	2	1	—	+	missing	Current
447	M	55	SCC	missing	missing	missing	missing	—	-	missing	Never
448	M	65	ADC	2	2	2	0	—	+	missing	Former
449	F	83	ADC	4	2	3	1	L858R	missing	missing	Never
450	M	58	ADSC	missing	missing	missing	missing	—	-	-	Never
451	M	65	ADC	4	4	3	1	—	+	-	Former
452	F	76	ADC	missing	missing	missing	missing	L858R	missing	missing	Never
453	M	56	ADC	1	1	0	0	19del	missing	missing	Former
454	M	50	ADC	4	4	3	1	19del	missing	missing	Never
455	F	66	ADC	3	2	2	0	—	+	+	Never
456	M	59	SCC	3	4	2	0	—	-	+	Never
457	M	75	ADC	4	4	2	1	—	+	missing	Current
458	M	50	ADC	3	2	2	0	—	+	+	Current
459	F	55	ADC	4	4	3	1	L861Q	+	missing	Never
460	F	59	ADC	3	2	2	0	19del	-	-	Never
461	F	72	ADC	4	4	3	1	19del	+	+	Never
462	F	65	ADC	1	1	0	0	L858R	+	-	Never
463	F	56	SCC	1	1	0	0	—	-	missing	Never
464	M	51	ADC	3	4	2	0	—	missing	missing	Current
465	M	55	ADC	4	2	2	1	19del	+	missing	Current
466	M	71	Others	3	4	2	0	—	+	missing	Never
467	M	65	SCC	missing	missing	missing	missing	—	missing	missing	Current
468	M	56	SCC	4	4	2	1	—	-	-	Former
469	M	60	ADC	missing	missing	missing	missing	L858R	missing	missing	Former
470	M	51	ADC	4	4	2	1	—	+	missing	Current
471	M	67	ADC	2	2	0	0	—	+	+	Never
472	M	58	ADC	4	4	2	1	—	missing	missing	Former
473	M	54	Others	3	3	2	0	—	missing	missing	Current
474	F	51	ADC	1	1	0	0	—	+	+	Never
475	M	47	ADC	4	4	3	1	—	+	missing	Current
476	F	36	ADC	3	4	0	0	—	+	-	Never
477	F	60	ADC	3	3	3	0	19del	+	missing	Never
478	M	70	SCC	4	1	0	1	—	missing	missing	Current
479	F	49	ADC	4	1	0	1	19del	+	+	Never
480	M	70	ADC	4	2	3	1	—	-	missing	Current
481	M	56	ADC	1	1	2	0	19del	+	+	Never
482	M	56	Others	4	2	2	1	—	-	+	Current
483	M	63	ADC	1	1	0	0	—	+	+	Never
484	M	55	ADC	4	4	2	1	—	+	missing	Current
485	F	62	ADC	3	2	2	0	19del	missing	+	Never
486	F	70	SCC	3	3	2	0	19del	+	+	Never
487	F	55	Others	4	3	2	1	—	missing	missing	Never
488	M	50	ADC	4	2	2	1	19del	+	+	Never
489	M	66	Others	missing	missing	missing	missing	—	-	-	Current
490	M	62	ADC	4	2	2	1	—	+	+	Never
491	F	44	Others	4	2	2	1	—	+	+	Never
492	M	61	ADC	4	2	2	1	L858R	+	missing	Current
493	M	49	ADC	missing	missing	missing	missing	L858R	missing	missing	Former
494	M	71	ADC	1	2	0	0	L858R	+	+	Never
495	F	50	ADC	4	2	2	1	L858R	+	+	Never
496	M	63	ADC	1	1	0	0	19del	missing	missing	Never
497	F	63	ADC	3	2	2	0	L858R	+	+	Never
498	F	51	ADC	1	1	0	0	19del	+	+	Never
499	M	59	ADC	3	2	3	0	19del	+	+	Current
500	M	56	ADC	4	4	3	1	—	missing	-	Never
501	M	64	ADC	missing	missing	missing	missing	—	missing	missing	Never
502	F	78	Others	4	3	2	1	—	missing	missing	Never
503	M	63	ADC	3	4	2	0	—	-	missing	Never
504	M	47	ADC	3	2	3	0	19del	+	+	Never
505	M	51	ADC	4	4	2	1	19del	+	missing	Never
506	M	60	ADC	3	2	3	0	—	+	+	Current
507	M	79	ADC	3	2	2	0	—	+	+	Current
508	M	28	ADC	4	4	3	1	—	+	missing	Never
509	F	47	ADC	4	4	3	1	—	+	+	Never
510	M	72	ADC	4	2	1	1	L858R	-	+	Current
511	M	57	ADC	2	2	0	0	—	+	+	Never
512	F	53	ADC	4	1	3	1	—	+	missing	Never
513	M	40	ADC	4	2	3	1	—	+	+	Never
514	M	44	ADC	3	1	3	0	L858R	+	missing	Current
515	M	66	ADC	4	4	3	1	L858R	-	missing	Current
516	M	57	SCC	2	2	1	0	—	-	missing	Current
517	M	67	ADC	2	3	0	0	—	+	+	Never
518	F	72	ADC	2	1	1	0	—	+	+	Never
519	M	64	SCC	3	2	2	0	—	-	-	Current
520	F	70	ADC	1	1	0	0	19del	+	+	Never
521	M	61	ADC	3	1	2	0	—	+	-	Never
522	M	85	ADC	4	3	0	1	19del	-	+	Former
523	F	44	Others	missing	missing	missing	missing	—	missing	missing	Never
524	M	66	ADC	4	3	2	1	L858R	+	missing	Never
525	M	69	ADC	1	1	0	0	L858R	+	+	Never
526	F	53	ADC	1	1	0	0	—	+	+	Never
527	F	50	ADC	4	1	0	1	19del	+	missing	Never
528	M	36	ADC	missing	missing	missing	missing	—	+	+	Never
529	M	63	ADC	4	1	0	1	—	-	+	Never
530	F	62	ADC	4	1	0	1	L858R	+	+	Never
531	M	62	ADC	2	1	2	0	—	-	-	Current
532	F	67	SCC	3	2	2	0	—	-	+	Never
533	F	49	ADC	4	4	3	1	19del	+	-	Never
534	M	52	Others	3	3	2	0	—	-	+	Former
535	F	46	ADC	4	4	3	1	L858R	+	+	Never
536	F	48	ADSC	3	2	2	0	L861Q	+	+	Never
537	F	60	ADC	4	2	2	0	19del	+	+	Never
538	F	27	ADC	3	4	3	0	—	+	missing	Never
539	M	66	ADC	3	3	2	0	—	-	-	Never
540	M	46	ADC	1	1	0	0	19del	missing	missing	Current
541	M	58	ADC	4	3	3	1	19del	+	missing	Current
542	F	50	ADC	4	1	2	1	19del	missing	missing	Never
543	M	59	ADC	4	1	2	1	L858R	+	+	Former
544	M	60	ADC	3	4	2	0	—	+	+	Former
545	M	66	ADC	4	4	3	1	—	-	missing	Former
546	F	69	ADC	4	4	3	1	19del	+	+	Never
547	M	44	ADC	4	1	3	1	—	+	+	Current
548	M	61	SCC	3	4	2	0	—	-	+	Current
549	M	60	SCC	missing	missing	missing	missing	—	missing	missing	Current
550	M	56	ADSC	4	4	3	1	—	+	+	Never
551	M	45	ADC	3	2	2	0	—	+	+	Current
552	M	64	ADC	3	2	3	0	L858R	+	+	Never
553	F	53	ADC	2	2	2	0	—	-	+	Never
554	M	48	ADC	4	2	2	1	—	+	missing	Never
555	M	80	ADSC	1	2	0	0	—	+	-	Never
556	M	67	ADSC	3	2	2	0	—	-	+	Current
557	F	50	ADC	4	2	1	1	—	missing	missing	Never
558	M	51	ADC	4	3	2	1	—	missing	missing	Current
559	M	47	Others	4	2	2	1	—	+	+	Current
560	M	71	SCC	2	3	0	0	—	-	missing	Current
561	M	46	ADC	2	1	1	0	L858R	+	missing	Never
562	F	51	ADC	4	4	2	1	L858R	+	+	Never
563	M	40	ADC	4	1	2	1	19del	+	missing	Current
564	M	74	ADC	4	1	2	1	L858R	missing	missing	Never
565	M	45	ADC	4	4	3	1	—	missing	missing	Never
566	M	62	SCC	2	2	0	0	—	missing	missing	Never
567	M	65	ADC	2	2	2	0	—	missing	missing	Former
568	M	84	SCC	3	3	2	0	—	missing	missing	Former
569	M	62	ADC	3	2	2	0	—	+	+	Current
570	M	55	ADC	4	4	2	0	L858R S768I	missing	missing	Current
571	M	55	ADC	4	2	2	1	—	+	missing	Never
572	M	75	ADC	4	4	1	1	L858R	missing	missing	Never
573	F	64	ADC	1	1	2	0	19del	missing	+	Never
574	M	55	SCC	3	4	3	0	—	+	missing	Current
575	F	68	ADC	3	2	2	0	—	missing	+	Never
576	M	54	ADC	4	3	2	1	19del	missing	missing	Never
577	M	68	SCC	4	3	3	1	—	+	missing	Current
578	F	58	ADC	4	3	3	1	—	+	missing	Never
579	M	76	SCC	3	3	2	0	—	-	-	Current
580	M	58	SCC	4	4	3	1	—	-	+	Current
581	M	75	ADSC	missing	missing	missing	missing	—	missing	missing	Former
582	F	58	ADC	missing	missing	missing	missing	19del	+	+	Never
583	M	67	Others	missing	missing	missing	missing	—	missing	missing	Current
584	M	59	SCC	3	2	2	0	—	missing	missing	Current
585	M	51	ADC	1	2	2	0	—	missing	missing	Current
586	F	53	ADC	4	2	2	1	19del	missing	missing	Never
587	M	52	ADC	3	2	2	0	19del	+	-	Current
588	M	68	ADC	4	4	3	1	—	-	missing	Current
589	F	51	ADC	4	4	3	1	—	-	missing	Never
590	F	60	ADC	3	1	2	0	19del	+	+	Never
591	M	56	ADC	4	2	3	1	L858R	+	+	Never
592	M	64	ADC	missing	missing	missing	missing	—	+	+	Current
593	M	65	ADC	2	2	2	0	19del	+	+	Never
594	F	74	ADC	missing	missing	missing	missing	19del	+	+	Never
595	F	68	ADC	1	1	0	0	L861Q	missing	missing	Never
596	F	70	ADC	4	4	2	1	—	+	+	Never
597	M	51	ADC	4	4	3	1	—	missing	missing	Former
598	F	38	ADC	3	3	2	0	—	-	missing	Never
599	F	62	ADC	1	2	2	0	L858R	missing	missing	Never
600	F	61	ADC	3	4	2	0	L861Q	+	+	Never
601	F	65	ADC	1	1	0	0	—	missing	+	Never
602	F	59	ADC	4	4	3	1	L858R	+	missing	Never
603	M	58	ADC	4	3	3	1	L858R	missing	+	Never
604	F	65	ADC	3	2	2	0	19del	+	+	Never
605	M	43	ADC	3	2	2	0	19del	+	missing	Current
606	F	50	SCC	4	2	0	1	—	missing	missing	Never
607	F	44	ADC	3	1	2	0	—	+	+	Never
608	M	67	SCC	3	2	2	0	—	-	+	Current
609	F	50	ADC	2	2	1	0	19del	+	+	Never
610	M	73	ADC	3	3	1	0	—	+	+	Former
611	M	55	ADC	3	2	2	0	—	+	+	Current
612	M	51	SCC	2	2	2	0	—	-	missing	Never
613	F	37	ADC	4	4	3	1	—	+	+	Never
614	F	55	ADC	1	1	0	0	—	+	+	Never
615	M	73	ADC	1	1	2	0	L858R	+	+	Never
616	M	55	ADC	3	4	2	0	19del	+	+	Current
617	M	56	ADC	3	2	2	0	L858R	-	+	Never
618	M	55	ADC	3	2	2	0	—	+	+	Current
619	M	55	ADC	3	3	3	0	—	missing	missing	Current
620	M	54	ADC	3	2	3	0	—	missing	missing	Never
621	F	61	ADC	1	2	1	0	L858R	+	missing	Never
622	F	56	ADC	1	1	0	0	—	missing	missing	Never
623	F	52	ADC	4	1	2	1	19del	+	+	Never
624	M	56	ADC	4	3	2	1	—	-	+	Current
625	M	44	SCC	2	2	0	0	—	-	missing	Current
626	M	56	ADC	4	2	3	1	—	missing	missing	Current
627	F	47	ADC	4	2	3	1	—	missing	missing	Never
628	F	59	ADC	4	3	2	1	L858R	missing	missing	Never
629	M	80	ADC	missing	missing	missing	missing	—	missing	missing	Current
630	F	58	ADC	2	2	2	0	—	missing	missing	Never
631	F	60	ADC	1	2	0	0	19del	+	missing	Never
632	F	43	ADC	4	4	2	1	—	missing	missing	Never
633	M	41	ADC	missing	missing	missing	missing	—	+	missing	Never
634	M	47	ADC	4	4	3	1	—	+	missing	Never
635	F	51	ADC	3	1	2	0	—	missing	+	Never
636	M	67	ADC	1	1	0	0	19del	+	missing	Never
637	M	59	Others	4	2	3	1	—	-	-	Current
638	M	43	ADC	4	1	0	1	L858R	+	+	Current
639	M	53	ADC	4	4	2	1	—	+	+	Current
640	M	57	ADC	4	4	2	1	—	+	+	Never
641	M	61	ADC	4	4	2	1	—	+	-	Current
642	F	43	ADC	4	4	3	1	—	missing	missing	Never
643	M	65	SCC	4	missing	missing	missing	—	missing	missing	Current
644	M	63	ADSC	3	2	3	0	19del	+	+	Current
645	M	46	ADC	4	4	3	1	19del	+	+	Current
646	M	78	ADC	3	1	2	0	G719A/S/C	+	missing	Never
647	M	45	ADC	4	3	2	1	—	missing	missing	Never
648	M	48	ADC	4	4	3	1	—	-	missing	Current
649	M	69	ADC	1	2	2	0	—	+	+	Current
650	F	56	ADC	4	3	2	1	L858R	+	+	Never
651	F	50	ADC	2	3	1	0	—	+	+	Never
652	M	61	ADSC	1	2	0	0	—	missing	missing	Never
653	F	61	ADC	4	2	0	1	19del	+	+	Never
654	M	64	ADC	1	1	0	0	L858R	missing	+	Never
655	M	55	ADC	4	3	2	1	L858R	+	missing	Current
656	M	46	ADC	4	3	2	1	—	missing	missing	Never
657	F	63	SCC	2	missing	missing	missing	—	missing	missing	Never
658	M	74	ADC	1	2	2	0	19del	+	+	Current
659	M	38	ADC	4	missing	missing	missing	L858R	+	missing	Current
660	M	51	SCC	3	4	0	0	—	missing	missing	Current
661	M	42	ADC	3	missing	missing	missing	—	+	missing	Current
662	M	67	SCC	4	3	3	1	—	missing	missing	Current
663	M	65	ADC	3	2	2	0	—	+	+	Current
664	M	44	ADC	4	2	3	1	—	missing	missing	Never
665	F	41	ADC	2	2	2	0	—	missing	missing	Never
666	M	64	ADC	4	2	2	1	—	-	missing	Current
667	M	64	ADC	3	2	3	0	—	missing	missing	Never
668	M	65	ADSC	missing	missing	missing	missing	—	-	-	Never
669	F	66	ADC	missing	missing	missing	missing	19del	missing	missing	Never
670	M	54	ADC	4	4	3	1	—	missing	missing	Former
671	F	32	ADC	4	4	3	1	—	missing	missing	Never
672	M	45	ADC	3	1	2	0	19del	+	+	Never
673	M	57	ADC	4	2	2	1	—	+	missing	Current
674	M	57	SCC	missing	missing	missing	missing	—	missing	+	Current
675	F	62	ADC	4	2	2	1	19del	+	missing	Never
676	M	59	ADC	4	3	0	1	—	+	+	Never
677	F	47	ADC	4	3	2	1	L858R	+	missing	Never
678	M	59	SCC	4	3	2	1	—	missing	missing	Current
679	M	56	ADC	4	4	3	1	—	+	+	Former
680	M	51	ADC	2	3	0	0	—	missing	missing	Current
681	M	44	ADC	4	4	3	1	—	+	+	Never
682	M	50	ADC	3	3	3	0	L858R	+	missing	Current
683	M	52	SCC	4	4	0	1	—	missing	+	Never
684	M	75	ADC	4	3	2	1	—	missing	missing	Current
685	M	53	ADC	3	3	3	0	—	missing	missing	Current
686	M	58	ADC	4	4	2	1	—	missing	missing	Former
687	F	64	SCC	3	3	2	0	—	-	+	Never
688	M	58	SCC	4	2	3	1	—	-	+	Current
689	F	70	ADC	4	1	0	1	19del	missing	missing	Never
690	F	53	ADC	4	3	0	1	19del	missing	missing	Never
691	F	58	ADC	1	1	0	0	L858R	+	-	Never
692	F	61	ADC	3	4	2	0	—	+	+	Never
693	M	66	SCC	3	4	2	0	—	-	missing	Current
694	F	54	ADC	4	3	3	1	—	missing	missing	Never
695	F	55	ADC	4	3	3	1	L858R	missing	missing	Never
696	M	59	ADC	4	3	3	1	19del	+	+	Never
697	F	55	ADC	3	2	2	0	L858R	missing	missing	Never
698	F	44	ADC	4	2	3	1	—	missing	missing	Never
699	M	58	ADC	missing	missing	missing	missing	—	missing	missing	Current
700	M	65	ADC	3	2	3	0	19del	missing	missing	Current
701	F	64	ADC	missing	missing	missing	missing	—	missing	missing	Never
702	F	28	ADC	missing	missing	missing	missing	—	+	missing	Never
703	M	60	ADC	4	2	3	1	L858R	+	missing	Current
704	M	77	SCC	missing	missing	missing	missing	—	-	+	Never
705	M	63	ADC	3	3	2	0	—	missing	missing	Current
706	F	51	ADC	4	2	3	1	—	+	missing	Never
707	M	57	ADC	2	1	1	0	19del	+	+	Current
708	F	40	ADC	2	2	1	0	19del	+	-	Never
709	M	63	ADC	2	1	1	0	—	missing	missing	Current
710	M	51	ADC	4	2	3	1	—	-	missing	Current
711	M	55	SCC	3	3	0	0	—	missing	missing	Current
712	M	69	ADC	3	2	2	0	L858R	+	missing	Former
713	F	54	ADC	1	1	0	0	19del	+	-	Never
714	M	58	ADC	missing	missing	missing	missing	—	missing	missing	Current
715	M	27	ADC	4	2	3	1	19del	missing	missing	Never
716	M	61	ADC	2	2	1	0	—	+	+	Current
717	M	78	SCC	4	2	3	1	—	missing	missing	Former
718	F	49	ADC	3	3	3	0	19del	missing	+	Never
719	M	61	ADC	3	3	3	0	—	+	missing	Current
720	M	55	ADC	missing	missing	missing	missing	—	+	+	Never
721	M	36	ADC	missing	missing	missing	missing	—	missing	missing	Never
722	M	61	ADC	1	1	0	0	—	missing	missing	Current
723	F	43	ADC	2	2	0	0	—	missing	missing	Never
724	F	43	ADC	1	1	0	0	19del	missing	missing	Never
725	M	57	ADC	4	2	3	1	—	missing	missing	Current
726	F	83	ADC	4	3	3	1	19del	+	+	Never
727	M	57	ADC	3	4	0	0	—	+	+	Current
728	M	56	SCC	3	3	2	0	—	-	+	Current
729	M	70	ADC	3	1	3	0	—	missing	missing	Current
730	M	58	ADC	4	3	3	1	—	+	missing	Current
731	F	69	ADC	4	3	2	1	19del	missing	missing	Never
732	F	56	ADC	2	2	1	0	L858R	+	missing	Never
733	M	70	ADC	4	3	2	1	—	-	+	Current
734	M	76	ADC	4	4	2	1	19del	missing	+	Never
735	M	59	ADC	4	1	2	1	20ins	+	-	Never
736	F	40	ADC	4	2	3	1	—	-	missing	Never
737	F	59	ADC	4	3	2	1	—	missing	missing	Never
738	M	47	ADC	1	1	0	0	—	+	+	Never
739	F	61	ADC	4	4	3	1	—	missing	missing	Never
740	F	59	ADSC	3	2	2	0	—	-	+	Never
741	M	59	ADC	3	2	3	0	L858R	+	missing	Current
742	M	41	ADC	4	2	3	1	—	+	+	Current
743	M	45	ADC	4	3	3	1	L858R	+	+	Current
744	M	64	SCC	2	2	1	0	—	missing	missing	Former
745	F	46	ADC	4	4	3	1	—	+	+	Never
746	M	61	ADC	missing	missing	missing	missing	—	+	+	Never
747	M	43	ADC	4	2	3	1	—	+	missing	Current
748	M	57	ADC	4	2	3	1	—	+	+	Current
749	M	70	ADC	4	1	0	1	—	+	+	Current
750	M	75	ADC	2	3	0	0	—	+	-	Former
751	F	52	ADC	4	2	2	1	—	+	+	Never
752	F	59	ADC	4	1	1	1	L858R	+	+	Never
753	M	47	ADC	4	2	3	1	—	+	+	Current
754	F	74	ADC	missing	missing	missing	missing	19del	+	+	Never
755	M	41	ADC	4	3	3	1	—	-	missing	Never
756	M	61	ADC	4	2	1	1	—	+	+	Current
757	F	64	ADC	4	3	3	1	—	+	+	Never
758	M	58	ADC	3	2	3	0	—	-	missing	Current
759	F	76	ADC	3	1	2	0	L858R	+	+	Never
760	F	61	ADC	4	4	2	1	19del	+	missing	Never
761	M	57	SCC	4	4	3	1	—	missing	missing	Current
762	M	37	ADC	4	4	3	1	—	+	missing	Current
763	F	65	ADC	3	3	2	0	19del	+	+	Never
764	F	43	Others	2	3	0	0	—	+	missing	Never
765	M	60	ADC	1	1	0	0	L858R	+	+	Former
766	F	55	SCC	4	4	2	1	—	-	-	Never
767	F	52	ADC	missing	missing	missing	missing	—	+	-	Never
768	F	51	ADC	4	2	3	1	19del	+	missing	Never
769	M	66	ADC	1	1	0	0	—	+	+	Current
770	M	51	ADC	4	4	3	1	—	-	missing	Former
771	M	55	ADC	4	2	3	1	19del	missing	missing	Never
772	F	56	ADC	1	1	0	0	—	+	+	Never
773	F	57	ADC	2	2	0	0	L858R	+	-	Never
774	M	69	SCC	4	2	3	1	L858R	-	+	Current
775	M	72	ADC	2	2	0	0	—	+	+	Current
776	M	51	ADC	3	2	3	0	—	-	+	Current
777	M	57	ADC	3	3	2	0	19del	+	+	Current
778	M	44	ADC	3	3	1	0	—	+	+	Current
779	F	47	ADC	4	4	3	1	—	missing	missing	Never
780	F	51	ADC	4	1	2	1	—	-	missing	Never
781	M	79	ADC	4	3	2	1	L858R	+	+	Former
782	M	58	ADC	4	3	2	1	19del	+	+	Current
783	M	63	ADC	2	2	0	0	—	+	missing	Former
784	F	60	ADC	2	2	0	0	—	missing	missing	Never
785	M	67	ADC	4	2	2	1	19del	missing	missing	Never
786	F	60	ADSC	3	2	3	0	—	-	+	Never
787	M	55	ADC	1	1	0	0	—	+	+	Current
788	M	61	ADC	1	2	0	0	—	-	+	Current
789	F	50	ADC	4	2	0	1	19del	+	missing	Never
790	M	50	ADC	4	3	3	1	—	missing	missing	Current
791	M	41	ADC	3	4	3	0	—	+	missing	Current
792	M	53	SCC	4	2	3	1	—	-	missing	Current
793	F	67	ADC	4	2	3	1	—	+	missing	Never
794	M	52	ADC	3	1	2	0	—	+	+	Current
795	M	56	SCC	3	1	2	0	—	-	+	Former
796	M	64	ADC	4	2	2	1	19del	+	missing	Current
797	F	81	ADC	4	2	2	1	L858R	+	+	Never
798	M	65	ADC	2	2	0	0	19del	+	+	Never
799	M	68	ADC	4	4	1	1	—	+	missing	Current
800	M	77	ADC	4	4	1	1	—	-	missing	Current
801	M	46	ADC	3	4	2	0	—	+	-	Current
802	M	57	SCC	3	2	3	0	—	-	missing	Current
803	M	36	ADC	4	4	3	1	—	+	+	Current
804	F	55	ADC	4	2	3	1	L858R	+	+	Never
805	M	57	ADC	4	1	2	1	—	+	+	Never
806	M	77	ADC	2	2	1	0	19del	+	+	Never
807	F	40	ADC	4	4	3	1	—	+	+	Never
808	F	47	ADC	4	4	2	1	—	missing	missing	Never
809	F	43	ADSC	4	4	3	1	—	+	+	Never
810	F	43	ADC	3	2	2	0	—	-	missing	Never
811	M	65	ADC	1	1	0	0	—	+	+	Current
812	M	63	ADC	1	1	0	0	—	+	+	Current
813	M	64	Others	4	3	2	1	—	+	+	Current
814	M	62	ADC	3	2	3	0	19del	+	missing	Current
815	F	82	ADC	4	4	0	1	L858R	+	+	Never
816	M	50	ADC	4	2	2	1	—	missing	missing	Never
817	F	59	ADC	2	2	1	0	L858R	+	+	Never
818	M	61	ADC	3	2	2	0	19del	+	+	Current
819	F	58	ADC	missing	missing	missing	missing	—	missing	missing	Never
820	M	64	ADC	2	3	0	0	L858R	missing	missing	Current
821	M	72	ADC	4	2	2	1	—	missing	missing	Former
822	F	45	ADC	3	4	1	0	—	+	missing	Never
823	M	48	ADC	4	3	1	0	19del	missing	missing	Former
824	M	69	SCC	4	2	2	1	—	-	missing	Current
825	M	48	ADC	4	3	3	1	L858R	+	missing	Current
826	F	38	ADSC	4	4	3	1	—	+	missing	Never
827	F	33	ADC	4	4	2	1	—	missing	missing	Never
828	F	48	ADC	4	3	0	1	19del	missing	missing	Never
829	M	47	ADC	4	3	3	1	—	+	+	Current
830	M	57	SCC	missing	missing	missing	missing	—	missing	missing	Former
831	M	52	ADC	3	3	1	0	—	+	+	Current
832	F	62	ADC	4	1	3	1	L858R	+	+	Never
833	F	49	ADC	4	2	3	1	L858R	-	+	Never
834	M	68	ADC	3	2	2	0	19del	+	+	Current
835	F	55	ADC	4	2	2	1	—	missing	missing	Never
836	F	62	ADC	1	1	0	0	19del	+	+	Never
837	F	57	ADC	3	2	2	0	19del	missing	missing	Current
838	F	30	ADC	missing	missing	missing	missing	—	+	missing	Former
839	M	52	SCC	3	2	2	0	—	missing	+	Current
840	M	51	ADC	4	4	3	1	L858R	+	missing	Never
841	F	74	ADC	4	3	2	1	L858R	+	missing	Never
842	F	66	ADSC	4	3	3	1	—	missing	missing	Never
843	M	55	SCC	3	4	1	0	—	missing	missing	Current
844	M	69	SCC	3	2	2	0	19del	missing	missing	Never
845	M	50	ADC	4	2	3	1	19del	+	missing	Never
846	M	63	ADC	4	4	2	1	—	+	missing	Never
847	M	74	ADC	2	2	0	0	—	+	+	Former
848	F	66	ADC	1	1	0	0	L858R	+	+	Never
849	F	49	ADC	1	2	0	0	L858R	+	+	Never
850	F	46	ADC	4	2	3	1	19del	+	missing	Never
851	F	51	ADC	4	2	3	1	—	-	missing	Never
852	F	64	ADC	4	4	3	1	19del	missing	missing	Never
853	F	48	ADC	4	2	1	1	L858R	+	+	Never
854	M	58	ADC	4	2	0	1	—	+	+	Former
855	M	59	SCC	3	4	2	0	—	missing	missing	Never
856	M	60	ADC	4	4	2	1	—	+	missing	Never
857	F	44	ADC	4	4	2	1	—	missing	missing	Never
858	M	62	ADC	4	3	3	1	—	+	+	Current
859	M	50	ADC	4	3	3	1	—	missing	missing	Never
860	M	61	Others	4	2	2	1	—	-	-	Current
861	M	50	ADC	3	2	2	0	19del	+	+	Current
862	M	72	ADC	2	3	0	0	—	-	+	Former
863	F	60	ADC	2	3	0	0	—	missing	missing	Never
864	F	42	ADC	4	4	3	1	—	missing	missing	Never
865	M	60	ADC	4	4	3	1	—	+	missing	Never
866	M	57	ADC	3	4	2	0	—	+	+	Current
867	F	63	ADC	3	2	3	0	—	-	missing	Never
868	M	69	ADC	4	4	3	1	—	-	+	Current
869	F	48	ADC	3	3	1	0	19del	missing	missing	Never
870	F	51	ADC	4	4	2	1	19del	missing	+	Never
871	M	49	ADC	4	4	2	1	19del	+	+	Never
872	M	67	ADC	4	2	2	1	19del	missing	missing	Never
873	M	67	ADC	4	3	2	1	—	-	missing	Former
874	F	50	ADC	3	1	2	0	19del	+	+	Never
875	M	84	ADC	4	4	2	1	—	-	missing	Current
876	M	48	ADC	3	2	2	0	19del	+	+	Current
877	F	51	ADC	4	4	2	1	L858R	+	missing	Never
878	M	47	ADC	4	4	2	1	—	+	+	Never
879	F	62	ADC	4	3	2	1	—	-	+	Never
880	M	50	ADC	4	3	2	1	—	+	missing	Current
881	F	68	ADC	3	1	2	0	19del	+	+	Never
882	F	52	ADC	4	2	0	1	19del	+	missing	Never
883	F	53	ADC	2	3	0	0	19del	+	missing	Never
884	F	50	ADC	4	4	3	1	—	+	missing	Never
885	M	43	ADC	4	4	2	1	19del	missing	missing	Current
886	M	74	ADC	1	1	0	0	—	missing	+	Never
887	F	57	ADC	4	4	2	1	L858R	+	missing	Never
888	M	76	SCC	3	3	1	0	—	-	+	Former
889	M	67	SCC	2	2	0	0	—	missing	missing	Former
890	M	58	ADC	4	3	2	1	—	-	+	Never
891	F	41	ADC	4	2	2	1	19del	+	missing	Never
892	M	56	ADC	3	4	2	0	19del	+	missing	Current
893	F	66	ADC	1	1	0	0	19del	+	+	Never
894	M	45	SCC	4	4	2	1	—	+	missing	Never
895	M	54	ADC	2	2	1	0	—	+	+	Never
896	M	65	ADC	4	2	3	1	—	+	missing	Current
897	M	62	ADC	1	1	0	0	—	+	+	Current
898	M	56	ADC	3	2	3	0	—	+	missing	Current
899	F	55	ADC	1	2	0	0	19del	missing	missing	Never
900	F	63	Others	3	2	2	0	—	missing	+	Never
901	M	53	ADC	4	2	2	1	—	-	missing	Never
902	M	59	ADC	4	2	2	1	19del	+	missing	Current
903	M	71	Others	3	1	2	0	—	+	missing	Former
904	M	46	ADSC	4	3	2	0	—	+	+	Current
905	M	56	ADSC	4	4	2	1	—	+	missing	Current
906	M	46	ADC	3	2	2	0	L858R	+	+	Current
907	F	49	ADC	2	3	0	0	—	-	+	Never
908	M	70	ADC	4	2	3	1	—	+	missing	Current
909	M	73	Others	2	2	0	0	—	+	+	Never
910	M	49	SCC	3	2	3	0	—	-	missing	Never
911	M	66	ADC	4	4	2	1	—	+	missing	Current
912	M	46	ADC	missing	missing	missing	missing	—	+	missing	Never
913	M	61	ADC	4	1	2	1	19del	+	+	Current
914	F	58	ADSC	1	1	0	0	—	+	+	Never
915	M	44	ADC	3	3	3	0	—	+	missing	Former
916	M	63	ADC	3	3	2	0	L858R	missing	missing	Current
917	F	64	ADC	3	2	2	0	L858R	+	+	Never
918	M	33	ADC	2	3	0	0	19del	missing	missing	Current
919	M	59	ADC	3	3	2	0	—	-	missing	Former
920	M	69	ADC	4	3	2	1	—	-	missing	Never
921	F	45	Others	4	1	3	1	—	-	missing	Never
922	M	65	SCC	1	1	0	0	—	+	+	Current
923	M	67	SCC	4	3	2	1	—	missing	missing	Current
924	M	44	ADC	4	3	2	1	19del	+	missing	Never
925	F	60	ADSC	4	2	3	1	19del	missing	missing	Never
926	F	52	ADC	3	1	2	0	19del	missing	missing	Never
927	M	60	SCC	2	3	0	0	—	-	missing	Current
928	M	62	ADC	1	2	0	0	—	missing	missing	Current
929	M	50	ADC	4	2	3	1	—	+	+	Current
930	F	50	ADC	1	1	0	0	—	missing	missing	Never
931	F	55	ADC	3	3	2	0	—	missing	missing	Never
932	M	60	ADC	4	4	2	1	—	+	missing	Current
933	M	62	ADC	4	4	3	1	19del	+	+	Never
934	M	43	ADC	4	2	3	1	—	+	missing	Never
935	F	65	ADC	4	3	0	1	—	missing	missing	Never
936	F	49	ADC	4	3	0	1	—	-	+	Never
937	M	50	ADC	3	1	2	0	L858R	+	+	Current
938	M	52	Others	4	3	3	1	—	-	missing	Current
939	F	55	ADC	2	2	1	0	L858R	+	+	Never
940	M	67	SCC	4	3	3	1	—	-	missing	Former
941	F	52	ADC	1	1	0	0	L858R	+	-	Never
942	F	60	ADC	1	2	0	0	19del	+	+	Never
943	F	67	ADC	1	1	0	0	19del	+	+	Never
944	F	49	ADSC	4	2	3	1	19del	-	missing	Never
945	F	47	ADC	1	1	0	0	19del	+	+	Never
946	M	57	ADC	1	1	0	0	L858R	+	missing	Current
947	M	41	ADC	4	missing	missing	missing	—	+	+	Current
948	F	59	ADC	1	1	0	0	—	+	-	Never
949	M	52	ADC	1	1	0	0	—	+	+	Current
950	M	61	ADC	3	2	2	0	19del	+	+	Current
951	M	63	SCC	3	4	1	0	—	missing	missing	Former
952	M	57	ADC	4	4	2	1	—	+	missing	Current
953	M	42	ADC	1	1	0	0	19del	+	+	Never
954	M	53	SCC	1	2	0	0	—	-	+	Current
955	F	61	ADC	4	4	0	1	L858R	+	missing	Never
956	M	62	ADC	4	2	2	1	—	+	+	Current
957	F	49	ADC	3	3	3	0	L858R	+	+	Never
958	F	50	ADC	1	1	0	0	—	+	-	Never
959	F	77	ADC	4	4	2	1	19del	+	+	Never
960	M	52	ADC	3	2	3	0	—	+	+	Current
961	M	61	ADC	4	2	3	1	19del	+	+	Current
962	F	65	ADC	1	1	0	0	L858R	+	+	Never
963	M	58	ADC	2	2	1	0	—	+	-	Current
964	M	51	SCC	2	3	0	0	—	-	missing	Current
965	F	64	SCC	4	4	1	1	19del	-	missing	Never
966	M	38	ADC	4	2	3	1	—	missing	missing	Current
967	M	45	ADC	3	1	2	0	19del	missing	+	Current
968	M	42	SCC	4	3	3	1	—	missing	missing	Current
969	M	58	ADC	1	2	0	0	—	+	+	Current
970	M	71	SCC	2	2	0	0	—	-	+	Current
971	M	47	ADC	4	2	2	1	19del	missing	missing	Never
972	M	66	ADC	4	4	3	1	L858R	+	missing	Never
973	M	62	ADC	4	4	3	1	19del	+	+	Current
974	M	60	ADC	4	2	2	1	—	+	+	Never
975	F	51	ADC	2	2	1	0	L858R	+	+	Never
976	F	57	ADC	1	1	0	0	19del	+	missing	Never
977	M	52	ADC	3	2	3	0	L858R	+	-	Current
978	M	78	ADC	4	4	0	0	—	-	+	Never
979	F	65	ADC	2	3	0	0	—	+	+	Never
980	F	49	ADC	2	1	1	0	19del	+	+	Never
981	M	69	ADC	4	4	2	1	—	+	missing	Current
982	M	58	ADC	3	4	0	0	L858R	-	+	Current
983	M	63	Others	4	4	2	1	L858R	missing	missing	Current
984	M	64	ADC	4	4	3	1	19del	missing	missing	Never
985	F	57	ADC	3	2	3	0	L858R	missing	missing	Never
986	M	63	SCC	4	4	3	1	—	-	missing	Current
987	M	64	ADC	4	2	3	1	—	+	+	Current
988	F	46	ADC	1	1	0	0	—	+	+	Never
989	F	40	ADC	missing	missing	missing	missing	—	missing	+	Never
990	M	52	ADC	2	3	0	0	—	-	-	Current
991	M	61	ADC	4	4	3	1	—	+	missing	Current
992	M	58	ADC	3	2	2	0	L858R	+	+	Current
993	M	62	ADC	4	2	3	1	—	-	missing	Never
994	M	70	ADC	4	3	2	1	L858R	+	missing	Never
995	M	62	ADSC	3	3	3	0	—	-	+	Former
996	F	38	ADC	4	1	2	1	—	missing	missing	Never
997	M	50	Others	4	1	2	1	—	-	missing	Current
998	F	38	ADC	4	2	3	1	19del	+	missing	Never
999	F	69	ADC	4	3	2	1	—	missing	missing	Never
1000	M	57	ADC	4	4	3	1	—	+	+	Current
1001	M	54	ADC	4	1	3	1	—	+	+	Current
1002	M	50	ADC	4	2	3	1	—	-	missing	Current
1003	M	64	ADC	4	1	1	1	—	+	+	Current
1004	M	70	ADC	4	2	3	1	19del	missing	missing	Current
1005	F	62	ADC	4	2	3	1	19del	+	-	Never
1006	M	32	ADC	4	2	3	1	—	+	missing	Current
1007	F	53	ADC	4	3	0	1	19del	+	missing	Never
1008	F	57	ADC	3	2	2	0	19del	missing	+	Never
1009	M	49	ADC	4	4	2	1	19del	+	+	Current
1010	M	65	ADC	1	1	0	0	L858R	+	-	Never
1011	M	54	ADC	4	2	2	1	—	-	missing	Current
1012	M	52	ADC	4	4	2	1	19del	+	+	Former
1013	M	80	ADC	3	4	3	0	—	+	missing	Current
1014	M	63	ADC	4	3	3	1	—	+	missing	Never
1015	F	47	SCC	3	4	2	0	—	-	+	Never
1016	F	52	ADSC	2	2	0	0	19del	+	+	Never
1017	M	32	ADC	4	3	2	1	—	+	+	Never
1018	M	61	ADC	1	1	0	0	L858R	+	+	Never
1019	M	69	ADC	2	2	0	0	19del	+	missing	Current
1020	M	59	ADC	2	2	0	0	—	missing	missing	Never
1021	M	56	ADC	4	2	0	0	19del	+	+	Never
1022	M	41	ADC	3	2	3	0	L858R	+	+	Never
1023	M	55	ADC	4	1	3	1	—	+	missing	Never
1024	M	50	ADC	4	4	3	1	—	+	missing	Current
1025	M	66	SCC	4	4	3	1	—	-	missing	Current
1026	F	68	ADC	4	4	3	1	19del	missing	missing	Never
1027	M	64	ADC	4	3	3	1	—	+	missing	Current
1028	M	61	ADC	4	3	3	1	—	+	missing	Never
1029	M	52	ADC	4	4	2	1	—	+	+	Never
1030	M	62	SCC	2	3	0	0	—	-	missing	Current
1031	F	60	ADC	4	2	3	1	19del	+	missing	Never
1032	F	50	ADC	1	1	0	0	L858R	+	+	Never
1033	F	49	ADC	4	2	3	1	19del	+	+	Never
1034	M	76	ADC	2	3	0	0	—	+	-	Former
1035	F	56	ADC	1	2	0	0	19del	missing	missing	Never
1036	M	58	ADC	4	3	2	1	—	+	missing	Current
1037	M	66	ADC	2	2	1	0	—	-	-	Current
1038	M	72	ADC	4	4	3	1	—	-	+	Never
1039	M	50	ADC	4	4	3	1	—	+	missing	Current
1040	M	62	ADC	1	1	0	0	—	missing	missing	Current
1041	F	40	SCC	1	3	0	0	—	-	+	Never
1042	M	67	ADC	3	4	3	0	—	-	missing	Never
1043	M	47	ADC	4	3	3	1	L858R	+	+	Never
1044	M	70	ADC	4	2	3	1	—	+	missing	Current
1045	M	52	SCC	missing	2	2	0	—	-	missing	Never
1046	M	52	ADC	4	3	2	1	—	+	+	Current
1047	M	50	ADC	4	3	2	1	—	+	missing	Never
1048	F	67	ADC	1	1	0	0	—	+	+	Never
1049	M	57	ADC	3	1	2	0	L858R	missing	missing	Current
1050	M	59	ADC	4	2	3	1	—	-	missing	Current
1051	M	70	SCC	3	2	2	0	—	missing	missing	Former
1052	F	45	ADC	4	2	1	1	L858R	+	+	Never
1053	M	54	SCC	3	4	3	0	—	-	missing	Current
1054	F	45	ADSC	1	1	1	0	—	+	missing	Never
1055	M	86	ADC	4	4	3	1	—	-	missing	Never
1056	F	74	ADC	4	4	3	1	—	+	missing	Never
1057	M	56	ADC	4	4	3	1	—	missing	missing	Never
1058	M	82	ADC	4	4	3	1	L858R	-	-	Never
1059	M	59	ADC	4	3	2	1	—	+	missing	Current
1060	F	57	SCC	4	2	3	1	19del	-	missing	Never
1061	F	64	ADC	2	1	1	0	19del	+	+	Never
1062	M	59	ADC	2	2	0	0	—	+	+	Current
1063	M	39	SCC	3	4	3	0	—	missing	missing	Current
1064	F	68	ADC	3	1	3	0	L858R	missing	missing	Never
1065	M	70	SCC	4	1	3	1	—	-	missing	Current
1066	M	46	ADC	3	2a	3	0	—	+	missing	Never
1067	M	62	ADC	3	1	2	0	L858R	missing	missing	Never
1068	M	49	ADC	4	missing	missing	missing	—	+	missing	Current
1069	M	64	SCC	3	3	2	0	—	-	missing	Current
1070	M	39	SCC	3	2a	2	0	—	-	missing	Never
1071	F	48	ADC	4	3	2	1	—	+	missing	Never
1072	F	49	ADC	4	2	3	1	—	+	missing	Never
1073	M	74	ADC	4	2	3	1	—	+	+	Current
1074	F	57	ADC	3	2a	2	0	19del	+	+	Never
1075	F	67	ADC	4	3	2	1	L858R	missing	missing	Never
1076	F	75	ADC	1	1b	0	0	—	+	+	Never
1077	M	54	SCC	3	2a	2	0	—	missing	missing	Never
1078	M	49	ADC	4	3	2	1	—	+	missing	Never
1079	F	76	ADC	4	4	3	1	—	+	missing	Never
1080	F	53	ADC	4	4	3	1	—	+	missing	Never
1081	M	70	ADSC	4	4	2	1	—	+	missing	Current
1082	M	57	ADC	1	1	0	0	—	+	missing	Current
1083	M	47	ADC	3	2	2	0	L858R	+	+	Never
1084	M	70	SCC	2	3	0	0	—	-	+	Former
1085	M	62	ADC	2	3	0	0	—	+	missing	Current
1086	F	57	ADC	3	1	2	0	L858R	missing	+	Never
1087	M	68	ADC	missing	missing	missing	missing	—	missing	missing	Never
1088	M	56	ADC	1	1b	0	0	19del	+	+	Current
1089	F	64	ADC	4	2	3	1	—	+	missing	Never
1090	F	53	ADC	2	2	0	0	—	+	+	Never
1091	F	46	ADC	1	2	0	0	L858R	missing	missing	Never
1092	M	65	ADC	4	4	3	1	—	missing	missing	Current
1093	F	62	ADC	1	1	0	0	L858R	+	+	Never
1094	M	44	ADC	4	2	2	1	19del	+	+	Never
1095	M	78	ADC	4	2	2	1	19del	+	+	Current
1096	F	78	ADC	4	4	3	1	L858R	-	+	Never
1097	F	78	ADC	4	4	3	1	—	+	missing	Never
1098	M	59	ADC	4	4	3	1	19del	+	missing	Never
1099	M	71	Others	4	2	3	1	—	missing	missing	Former
1100	M	50	ADC	4	2	3	1	L858R	+	missing	Never
1101	M	69	ADC	4	2	2	1	—	+	missing	Current
1102	M	58	Others	3	2	2	0	—	-	missing	Current
1103	F	68	ADC	4	3	3	1	L858R	+	missing	Never
1104	M	52	SCC	2	3	0	0	—	-	+	Current
1105	M	53	ADC	4	4	3	1	—	+	missing	Current
1106	F	46	ADC	3	2	2	0	—	missing	missing	Never
1107	F	62	ADC	4	4	3	1	19del	missing	missing	Never
1108	M	43	ADC	4	4	3	1	19del	+	+	Current
1109	F	56	ADC	4	missing	missing	missing	19del	+	missing	Never
1110	M	61	ADC	3	1	3	0	—	+	missing	Current
1111	M	47	ADC	2	2	1	0	—	+	missing	Never
1112	M	58	ADC	1	2	0	0	—	-	missing	Never
1113	M	57	ADC	4	4	3	1	—	+	missing	Current
1114	M	68	ADC	4	3	3	1	—	+	+	Current
1115	M	56	ADSC	1	2	0	0	L858R	+	+	Never
1116	M	67	SCC	3	4	2	0	—	+	+	Never
1117	F	46	ADSC	1	2	0	0	—	+	+	Never
1118	F	74	ADC	2	2	0	0	—	+	+	Never
1119	F	61	ADC	4	2	3	1	—	+	missing	Never
1120	M	51	ADC	2	2	1	0	—	+	+	Former
1121	M	52	ADC	4	2	2	1	—	-	missing	Former
1122	F	32	ADC	3	4	2	0	—	+	+	Never
1123	M	70	ADC	1	1	0	0	L858R	+	missing	Never
1124	M	61	ADC	missing	missing	missing	missing	—	-	missing	Current
1125	F	59	ADC	4	4	3	1	—	missing	missing	Never
1126	F	58	ADC	3	1	3	0	19del	+	+	Never
1127	M	55	ADC	4	2	3	1	L858R	+	missing	Never
1128	M	44	ADC	3	2	3	0	—	+	-	Never
1129	F	36	ADC	4	2	3	1	—	+	+	Never
1130	M	61	SCC	1	2	0	0	—	missing	missing	Current
1131	M	60	ADC	4	4	3	1	—	missing	missing	Former
1132	M	57	ADC	3	3	3	0	—	+	+	Current
1133	F	51	ADC	4	4	0	1	19del	missing	missing	Never
1134	F	29	ADC	4	3	3	1	—	+	missing	Never
1135	M	76	ADC	2	2	0	0	—	missing	missing	Former
1136	M	58	Others	4	3	3	1	—	-	missing	Current
1137	F	45	ADC	4	3	0	1	—	+	+	Never
1138	F	43	ADC	4	3	0	1	—	+	missing	Never
1139	F	45	ADC	4	2	2	1	19del	+	missing	Never
1140	M	53	ADC	4	2	3	1	—	+	missing	Current
1141	M	62	ADC	2	2	0	0	—	missing	+	Never
1142	M	55	ADC	4	1	2	1	—	+	missing	Former
1143	M	46	ADC	3	3	3	0	—	+	missing	Former
1144	F	62	ADC	4	4	3	1	—	+	missing	Never
1145	M	49	Others	3	1	3	0	—	+	missing	Current
1146	M	70	ADC	1	1	0	0	—	+	missing	Never
1147	M	70	SCC	3	1	2	0	—	missing	missing	Current
1148	M	62	ADC	4	4	3	1	—	+	missing	Never
1149	M	59	ADC	3	3	2	0	—	-	missing	Current
1150	F	57	ADC	4	2	2	1	—	+	+	Never
1151	M	46	ADC	4	2	2	1	—	+	+	Current
1152	F	65	ADC	4	1	2	1	—	+	missing	Never
1153	M	42	ADC	4	1	2	1	—	-	missing	Current
1154	F	44	ADC	4	4	3	1	—	+	missing	Never
1155	F	60	ADC	4	4	3	1	19del	+	missing	Never
1156	M	56	Others	missing	missing	missing	missing	—	-	missing	Former
1157	M	58	ADC	4	1	2	1	19del	+	missing	Former
1158	M	66	ADC	3	2	2	0	—	+	+	Current
1159	M	67	SCC	2	2	1	0	19del	-	missing	Never
1160	F	59	ADC	3	3	2	0	—	+	+	Never
1161	M	73	ADSC	1	2	0	0	—	+	+	Current
1162	M	66	ADSC	4	2	3	1	L858R	-	missing	Never
1163	M	63	ADC	4	4	2	1	19del	+	+	Never
1164	M	65	SCC	3	3	2	0	—	missing	missing	Current
1165	M	50	ADC	4	4	3	1	19del	+	+	Never
1166	M	53	ADC	4	3	2	1	—	+	+	Current
1167	M	76	ADC	4	4	2	1	—	+	missing	Never
1168	M	41	ADC	4	4	2	1	L858R	missing	missing	Current
1169	F	52	ADC	4	4	2	1	19del	+	+	Never
1170	M	61	ADC	4	3	3	1	19del	+	missing	Current
1171	M	55	ADC	4	2	2	1	—	+	missing	Current
1172	F	43	ADC	4	3	2	1	—	-	missing	Never
1173	M	65	SCC	3	3	1	0	—	-	missing	Current
1174	M	38	ADC	4	4	3	1	—	+	missing	Never
1175	M	54	ADC	3	3	2	0	—	+	+	Current
1176	F	53	ADC	4	2	3	1	L858R	+	missing	Never
1177	M	57	ADC	2	2	0	0	—	-	+	Former
1178	F	61	ADC	4	2	2	1	L858R	+	+	Never
1179	F	49	ADC	4	4	3	1	L858R	+	missing	Never
1180	M	58	Others	3	2	2	0	—	-	missing	Current
1181	F	42	SCC	4	4	3	1	—	-	missing	Never
1182	M	57	ADC	3	2	2	0	19del	+	missing	Never
1183	F	42	ADC	4	3	3	1	—	-	missing	Never
1184	M	55	ADC	4	3	3	1	—	missing	missing	Current
1185	M	60	ADC	3	1	3	0	—	missing	missing	Former
1186	M	66	ADC	4	2	2	1	—	+	missing	Current
1187	F	47	SCC	4	1	3	1	—	-	missing	Never
1188	M	45	ADSC	2	2	1	0	19del	+	+	Never
1189	M	79	ADC	3	3	2	0	—	+	-	Former
1190	M	47	ADC	4	4	3	1	L858R	missing	missing	Never
1191	F	62	ADC	4	4	3	1	—	+	missing	Never
1192	F	34	ADC	4	3	2	1	—	-	-	Never
1193	M	66	ADC	4	2	3	1	—	+	missing	Never
1194	M	48	ADC	4	1	2	1	19del	+	+	Current
1195	M	40	ADC	4	2	1	1	—	+	missing	Never
1196	M	54	Others	missing	missing	missing	missing	—	-	+	Current
1197	M	72	ADSC	3	4	2	0	—	-	missing	Current
1198	M	68	ADC	4	4	2	1	—	-	missing	Current
1199	M	56	ADC	2	2	0	0	—	-	+	Current
1200	F	62	SCC	4	3	2	1	L858R	-	missing	Never
1201	F	60	ADC	1	1	0	0	L858R	+	-	Never
1202	F	46	ADC	1	2	0	0	L858R	+	+	Never
1203	M	65	ADC	4	2	3	1	19del	+	missing	Current
1204	M	61	ADC	4	4	3	1	—	-	missing	Current
1205	M	62	SCC	4	4	3	1	—	missing	missing	Current
1206	M	56	ADC	4	4	1	1	—	-	missing	Never
1207	M	61	ADC	4	1	0	1	L858R	+	missing	Current
1208	M	68	SCC	2	2	1	0	—	+	missing	Current
1209	M	65	SCC	4	2	2	1	—	-	+	Current
1210	M	42	ADC	4	2	2	1	—	+	missing	Current
1211	M	62	ADC	4	2	3	1	—	+	missing	Current
1212	F	51	ADC	4	1	0	1	—	+	+	Never
1213	M	63	ADC	4	4	3	1	—	+	+	Current
1214	F	60	ADC	4	2	3	1	—	+	+	Never
1215	F	30	ADC	4	2	3	1	—	+	missing	Never
1216	M	49	SCC	4	2	3	1	—	-	+	Current
1217	F	48	ADC	4	4	3	1	—	+	+	Never
1218	M	29	ADC	4	4	3	1	—	+	missing	Never
1219	M	67	SCC	2	2	1	0	19del	-	missing	Never
1220	F	76	ADC	4	4	2	1	—	missing	missing	Never
1221	F	42	ADC	4	4	1	1	—	+	missing	Never
1222	M	60	ADSC	4	4	2	1	19del	+	+	Current
1223	F	51	ADC	4	3	2	1	L858R	+	+	Never
1224	F	31	ADC	1	1	0	0	—	+	missing	Never
1225	M	77	ADC	4	3	2	1	19del	+	+	Former
1226	M	68	Others	3	3	0	0	—	-	missing	Current
1227	F	33	ADC	4	4	3	1	—	+	missing	Never
1228	M	62	ADC	4	4	2	1	19del	+	+	Current
1229	F	64	ADC	1	1	0	0	—	missing	missing	Never
1230	M	49	ADC	4	2	3	0	—	+	-	Current
1231	M	50	ADC	4	2	0	1	—	-	+	Current
1232	F	79	ADC	1	2	0	0	—	+	+	Current
1233	F	39	SCC	4	3	2	1	—	-	+	Never
1234	M	68	Others	4	3	2	1	—	-	missing	Never
1235	M	59	ADC	4	3	3	1	—	+	+	Never
1236	F	46	ADC	missing	missing	missing	missing	—	+	missing	Never
1237	M	67	ADC	4	4	3	1	L858R	missing	missing	Never
1238	M	73	ADC	3	4	3	0	—	+	+	Current
1239	M	57	SCC	4	3	2	1	—	-	missing	Former
1240	F	68	Others	4	2	1	1	—	+	missing	Never
1241	M	51	ADSC	3	2	2	0	20-ins	+	missing	Current
1242	F	34	ADC	4	1	0	1	—	+	missing	Never
1243	M	50	ADC	3	1	2	0	—	+	+	Current
1244	M	65	SCC	3	4	3	0	—	missing	missing	Current
1245	M	59	ADC	4	1	0	1	—	+	missing	Never
1246	F	38	ADC	3	2	2	0	L858R	+	missing	Never
1247	M	56	ADC	4	4	3	1	—	+	missing	Former
1248	M	58	ADC	4	4	3	1	—	+	-	Current
1249	F	51	ADC	4	4	0	1	19del	missing	missing	Never
1250	F	57	ADC	4	4	3	1	19del	missing	missing	Never
1251	F	68	ADC	4	1	0	0	20-ins	+	+	Never
1252	M	69	ADC	missing	missing	missing	missing	—	+	missing	Current
1253	F	49	ADC	1	1	0	0	—	+	+	Never
1254	M	58	ADC	1	1	0	0	19del	+	+	Former
1255	M	50	ADC	3	4	3	0	—	+	+	Current
1256	M	66	ADC	3	2	2	0	19del	+	+	Never
1257	M	51	SCC	4	2	2	1	—	missing	missing	Current
1258	F	38	ADC	3	2	3	0	—	+	+	Never
1259	M	61	ADC	missing	missing	missing	missing	—	+	missing	Current
1260	F	62	ADC	4	4	1	0	—	missing	missing	Never
1261	F	59	ADC	2	1	1	0	19del	+	+	Never
1262	F	68	ADC	4	4	2	1	—	+	+	Never
1263	F	37	ADC	3	4	3	0	—	+	+	Never
1264	M	84	ADC	4	4	3	1	—	-	missing	Current
1265	M	60	SCC	3	2	3	0	—	-	missing	Current
1266	F	63	ADC	4	4	3	1	L858R	+	+	Never
1267	F	51	ADC	4	4	3	1	19del	+	+	Never
1268	M	58	ADC	4	4	3	1	—	missing	missing	Never
1269	M	66	ADC	4	3	3	1	—	-	+	Current
1270	F	59	ADC	4	3	3	1	—	+	+	Never
1271	M	63	ADC	4	4	2	1	L858R	+	+	Never
1272	F	41	ADSC	4	2	3	1	—	+	missing	Never
1273	M	71	ADC	3	2	3	0	—	+	missing	Never
1274	F	53	ADC	4	1	3	1	19del	+	+	Never
1275	M	53	SCC	2	3	0	0	—	-	+	Current
1276	M	60	ADC	3	2	3	0	—	-	+	Current
1277	M	63	ADC	4	2	2	1	—	+	+	Current
1278	F	40	SCC	3	4	0	0	—	missing	missing	Never
1279	M	53	ADC	4	2	3	1	—	+	+	Current
1280	M	69	ADC	4	4	0	1	—	+	-	Never
1281	M	43	ADC	3	2	3	0	—	+	missing	Never
1282	F	56	ADC	4	2	2	1	—	+	missing	Never
1283	F	75	ADC	3	3	2	0	L858R	+	+	Never
1284	M	50	ADC	4	4	3	1	—	missing	missing	Former
1285	F	40	ADC	missing	missing	missing	missing	—	+	+	Never
1286	F	34	ADC	4	4	3	1	—	+	missing	Never
1287	M	66	ADC	3	2	2	0	—	+	+	Former
1288	F	42	ADC	1	1	0	0	L858R	+	missing	Never
1289	F	63	ADC	1	1	0	0	—	+	missing	Never
1290	M	55	ADC	3	2	2	0	L858R	+	+	Never
1291	M	53	ADC	4	3	2	1	—	+	+	Never
1292	F	64	ADC	3	1	1	0	—	+	+	Never
1293	F	79	ADC	4	1	0	1	L858R	+	missing	Never
1294	M	44	ADC	4	1	0	1	19del	+	+	Never
1295	M	60	ADC	4	2	2	1	19del	missing	missing	Never
1296	F	72	ADC	4	3	2	1	L858R T790M	missing	missing	Never
1297	M	70	ADC	4	2	2	1	19del	+	+	Never
1298	F	47	ADC	1	1	0	0	19del	missing	missing	Never
1299	F	59	ADC	4	2	3	1	—	+	-	Never
1300	M	61	ADC	4	2	3	1	—	-	-	Current
1301	F	30	ADC	4	2	3	1	—	+	missing	Never
1302	M	62	ADC	4	4	3	1	—	+	+	Never
1303	M	70	SCC	4	3	0	0	—	-	missing	Current
1304	M	75	ADC	4	4	3	1	20-ins	+	missing	Current
1305	M	56	ADC	1	2	0	0	—	+	+	Current
1306	M	85	ADC	4	3	3	1	—	+	missing	Former
1307	F	61	ADC	4	4	2	1	L858R	+	missing	Never
1308	M	66	ADC	4	2	3	1	—	missing	missing	Current
1309	M	69	Others	3	2	3	0	—	+	missing	Former
1310	M	54	SCC	4	3	0	0	—	-	missing	Never
1311	M	67	ADC	4	4	3	1	L858R	+	+	Current
1312	F	54	ADC	4	4	2	1	L858R	+	+	Never
1313	F	63	ADC	4	2	1	0	—	+	+	Never
1314	M	77	ADC	4	2	2	1	19del	+	missing	Never
1315	F	55	ADSC	3	2	2	0	19del	+	-	Never
1316	F	51	ADC	4	1	3	1	19del	+	missing	Never
1317	M	46	SCC	3	4	2	0	—	-	missing	Current
1318	M	71	ADSC	3	2	2	0	G719A/S/C	+	+	Never
1319	M	60	ADC	4	4	3	1	—	+	missing	Current
1320	M	68	ADC	4	4	1	1	L858R	+	+	Never
1321	F	64	ADC	4	1	1	1	19del	+	+	Never
1322	M	61	ADC	4	1	1	1	—	missing	missing	Current
1323	F	38	ADC	4	1	0	0	—	+	missing	Never
1324	M	57	ADC	3	1	2	0	—	+	+	Never
1325	F	47	ADC	4	1	3	1	19del	+	+	Never
1326	M	55	ADC	1	1	0	0	L858R	+	+	Current
1327	M	74	ADC	4	4	3	1	—	+	+	Current
1328	M	53	ADC	4	4	2	1	—	-	+	Current
1329	F	71	ADC	1	1	0	0	L858R	+	+	Never
1330	M	64	ADC	1	1	0	0	19del	+	+	Never
1331	M	58	ADC	3	1	3	0	—	-	missing	Current
1332	M	55	ADC	4	2	1	0	—	+	+	Never
1333	M	51	ADC	4	4	3	1	—	+	+	Former
1334	M	44	ADC	1	1	0	0	19del	missing	missing	Current
1335	M	95	SCC	4	2	3	1	—	-	missing	Never
1336	F	71	ADC	4	4	2	1	—	+	+	Never
1337	M	67	ADC	4	2	3	1	L858R	+	missing	Former
1338	F	58	ADC	3	4	0	0	L858R	+	+	Never
1339	F	52	ADC	3	2	2	0	19del	+	+	Never
1340	M	55	ADC	4	2	2	1	—	+	missing	Current
1341	F	63	Others	3	1	3	0	—	-	missing	Never
1342	M	64	ADC	1	1	0	0	—	+	+	Current
1343	F	46	ADC	4	2	3	1	19del	+	missing	Never
1344	F	51	ADC	4	2	3	1	19del	+	missing	Never
1345	M	61	ADC	4	2	2	1	—	-	missing	Current
1346	M	34	ADC	4	4	3	1	—	+	missing	Never
1347	F	64	ADC	4	1	2	1	L858R	+	+	Never
1348	F	53	ADC	4	1	2	1	—	+	+	Never
1349	M	39	ADC	2	2	0	0	—	-	missing	Current
1350	F	61	ADC	4	1	0	0	L858R	+	+	Never
1351	M	65	SCC	3	4	2	0	—	-	missing	Current
1352	M	61	ADC	4	4	2	1	L858R	+	missing	Never
1353	F	67	ADC	4	4	2	1	—	+	missing	Never
1354	M	57	Others	4	2	1	1	19del	missing	missing	Never
1355	M	68	ADC	4	4	3	1	19del	missing	missing	Current
1356	M	56	ADC	4	2	3	1	—	missing	missing	Current
1357	F	22	ADC	4	2	3	1	19del	+	+	Never
1358	F	43	ADC	4	3	3	1	—	+	missing	Never
1359	M	42	ADC	4	4	2	1	—	+	missing	Never
1360	F	42	ADC	4	3	3	1	19del	+	+	Never
1361	F	37	ADC	1	1	0	0	19del	missing	+	Never
1362	F	62	ADC	4	2	2	1	—	+	missing	Never
1363	F	62	ADC	4	2	2	1	L858R	+	+	Never
1364	F	69	ADC	3	3	3	0	L858R	+	missing	Never
1365	M	57	Others	4	4	3	1	—	missing	missing	Current
1366	M	49	ADC	4	4	3	1	19del	+	missing	Current
1367	M	60	ADC	4	4	2	1	L858R	+	missing	Current
1368	F	48	ADC	4	4	2	1	19del	+	missing	Never
1369	M	77	SCC	missing	missing	missing	missing	—	missing	missing	Current
1370	M	57	SCC	3	3	3	0	—	missing	missing	Current
1371	F	54	ADC	4	1	3	1	—	+	missing	Never
1372	M	64	ADC	4	2	3	1	—	+	missing	Current
1373	M	55	ADC	3	4	2	0	—	+	+	Current
1374	M	46	ADSC	4	1	3	1	—	+	+	Current
1375	M	60	ADC	4	1	3	1	19del	+	missing	Never
1376	M	50	ADC	4	4	3	1	—	+	+	Current
1377	M	63	ADC	4	2	0	0	—	+	+	Never
1378	F	64	ADC	4	4	3	1	—	+	missing	Current
1379	F	39	ADC	4	2	1	0	—	+	+	Never
1380	F	43	ADC	4	4	3	1	—	+	+	Never
1381	F	49	Others	4	1	3	1	—	+	missing	Never
1382	M	50	ADC	4	1	3	1	—	+	missing	Former
1383	M	52	Others	4	2	2	1	19del	+	missing	Current
1384	M	61	ADC	3	3	3	0	—	+	missing	Never
1385	M	56	ADC	3	2	3	0	—	-	missing	Current
1386	F	39	ADC	4	2	1	1	L861Q	+	missing	Never
1387	M	80	ADC	2	2	0	0	—	+	+	Current
1388	F	61	ADC	1	1	0	0	—	+	+	Never
1389	F	41	ADC	1	1	0	0	—	+	+	Never
1390	M	44	ADC	4	4	3	1	—	+	missing	Current
1391	M	49	ADC	4	4	3	1	—	+	+	Current
1392	F	48	ADC	4	1	2	1	19del	+	missing	Never
1393	M	58	ADC	4	4	3	1	—	+	missing	Current
1394	M	44	ADC	4	4	3	1	19del	+	+	Never
1395	M	62	Others	3	1	2	0	—	+	missing	Never
1396	M	57	ADC	2	2	1	0	19del	missing	+	Current
1397	F	63	ADC	4	4	3	1	19del	+	+	Never
1398	M	53	ADC	4	1	2	1	—	+	+	Current
1399	M	41	Others	4	1	2	1	—	+	missing	Current
1400	M	58	ADC	3	1	2	0	—	+	+	Never
1401	F	52	ADC	1	1	0	0	—	+	+	Never
1402	M	72	ADC	4	4	3	0	L858R	+	missing	Never
1403	F	34	ADC	4	4	3	1	—	+	missing	Never
1404	F	65	ADC	1	1	0	0	L858R	+	+	Never
1405	F	68	ADC	4	4	3	1	L858R	missing	missing	Never
1406	M	67	ADC	4	2	1	1	—	+	missing	Current
1407	F	41	ADC	4	4	2	1	—	+	+	Never
1408	F	51	ADC	4	4	2	1	19del	-	+	Never
1409	M	62	SCC	3	4	2	0	—	-	+	Current
1410	F	67	ADC	4	4	1	1	—	missing	+	Never
1411	M	39	ADC	4	4	1	1	19del	+	+	Current
1412	M	62	ADC	3	2	3	0	—	-	missing	Current
1413	F	62	ADC	4	3	3	1	—	+	missing	Never
1414	M	62	ADC	1	2	0	0	—	-	missing	Current
1415	F	47	ADC	1	1	0	0	—	+	+	Never
1416	F	52	ADC	4	2	1	1	—	+	missing	Never
1417	M	64	ADC	2	2	1	0	19del	+	+	Current
1418	M	65	ADC	2	2	1	0	—	+	missing	Current
1419	F	57	ADC	4	2	2	1	—	+	+	Never
1420	M	67	ADC	3	1	2	0	20-ins	+	+	Current
1421	M	67	ADC	4	3	3	1	—	missing	missing	Current
1422	F	66	ADC	4	2	3	1	L858R	+	+	Never
1423	F	69	ADC	4	2	3	1	—	+	missing	Never
1424	F	49	SCC	4	2	0	1	—	-	missing	Never
1425	F	58	ADC	2	3	0	0	—	+	+	Never
1426	F	59	ADC	4	1	0	1	L858R	+	+	Never
1427	M	66	ADC	3	1	2	0	L858R	+	+	Former
1428	M	61	ADC	4	4	2	1	—	+	missing	Current
1429	M	55	ADC	4	4	2	1	—	+	missing	Current
1430	M	62	ADC	4	2	3	1	—	+	+	Current
1431	M	69	ADC	3	2	2	0	—	+	missing	Current
1432	M	59	ADC	3	4	2	0	—	missing	missing	Current
1433	F	58	ADC	4	2	3	1	19del	+	missing	Never
1434	F	59	ADC	4	3	2	1	L858R	+	missing	Never
1435	M	65	ADC	1	1	0	0	19del	+	+	Current
1436	F	63	ADC	missing	missing	missing	missing	—	missing	missing	Never
1437	M	56	ADC	2	2	0	0	—	+	+	Current
1438	F	50	ADC	4	2	2	1	19del	missing	missing	Never
1439	M	47	ADC	4	2	2	1	—	+	missing	Current
1440	M	60	ADC	4	2	2	1	—	+	missing	Former
1441	M	53	ADC	2	2	0	0	—	+	+	Never
1442	M	47	ADC	4	1	3	1	—	+	missing	Current
1443	M	72	ADSC	1	2	0	0	—	-	+	Former
1444	F	54	ADC	4	2	2	1	—	+	missing	Never
1445	F	63	ADC	4	2	3	1	—	+	missing	Never
1446	F	57	ADC	4	1	2	1	19del	+	+	Never
1447	F	64	SCC	4	1	2	1	—	-	missing	Never
1448	M	62	ADC	4	4	3	1	—	+	missing	Current
1449	M	71	ADC	4	4	3	1	—	+	missing	Current
1450	M	44	SCC	4	2	0	0	—	-	missing	Never
1451	M	52	ADC	2	3	0	0	—	-	missing	Current
1452	M	47	ADC	4	4	1	1	—	+	missing	Never
1453	M	65	ADC	3	3	2	0	—	-	missing	Current
1454	M	82	ADC	4	4	1	1	—	missing	missing	Never
1455	M	80	SCC	2	2	0	0	—	-	missing	Former
1456	F	57	ADC	3	2	2	0	—	+	+	Never
1457	F	60	ADC	3	1	2	0	19del	+	+	Never
1458	M	61	ADC	1	1	0	0	19del	+	+	Former
1459	F	53	ADC	4	3	3	1	—	+	missing	Never
1460	M	34	ADC	1	1	0	0	—	+	+	Never
1461	M	58	ADC	1	1	0	0	19del	+	+	Former
1462	M	62	ADC	4	3	3	1	L858R	-	missing	Never
1463	M	51	ADC	4	3	3	1	19del	+	missing	Current
1464	M	51	SCC	4	3	2	1	—	-	missing	Current
1465	M	63	ADC	1	2	0	0	L858R	+	+	Never
1466	M	65	ADC	3	3	3	0	—	-	missing	Current
1467	M	68	ADC	4	4	3	1	19del	+	missing	Current
1468	F	59	ADC	4	4	2	1	19del	+	missing	Never
1469	F	60	ADC	4	2	3	1	19del	+	missing	Never
1470	F	42	ADC	4	4	2	1	20-ins	+	+	Never
1471	M	67	ADC	missing	missing	missing	missing	L858R	missing	missing	Never
1472	M	59	ADC	3	3	2	0	—	missing	missing	Current
1473	F	48	ADC	4	1	2	1	L858R	missing	missing	Never
1474	M	78	ADSC	4	1	2	1	—	+	missing	Never
1475	M	53	ADC	4	1	2	1	—	+	missing	Current
1476	F	57	ADC	4	2	3	1	—	+	missing	Never
1477	F	29	ADC	4	2	3	1	—	missing	missing	Never
1478	M	58	ADC	3	2	3	0	—	+	missing	Current
1479	M	61	ADC	4	2	3	1	19del	+	missing	Never
1480	M	59	ADC	3	4	2	0	—	+	missing	Current
1481	F	75	ADC	missing	missing	missing	missing	—	missing	missing	Never
1482	M	71	SCC	4	3	3	1	—	missing	missing	Never
1483	M	53	ADC	3	4	3	0	—	+	missing	Never
1484	M	47	ADC	1	2	0	0	—	+	+	Current
1485	M	61	ADC	4	2	2	1	—	-	missing	Current
1486	M	61	SCC	2	2	0	0	—	missing	+	Never
1487	M	63	ADC	4	2	2	1	19del	+	missing	Current
1488	F	76	Others	4	3	2	1	—	missing	missing	Never
1489	M	50	SCC	2	3	0	0	—	-	+	Never
1490	F	50	ADC	4	2	0	1	L858R	+	+	Never
1491	M	72	SCC	4	1	0	1	—	missing	missing	Current
1492	M	62	SCC	3	4	0	0	—	missing	+	Current
1493	M	69	Others	4	2	1	1	19del	+	missing	Current
1494	M	58	ADC	1	2	0	0	—	+	+	Current
1495	F	51	ADC	1	1	0	0	—	+	+	Never
1496	M	37	ADC	4	4	2	1	19del	+	missing	Never
1497	M	62	ADC	4	4	3	1	—	-	missing	Current
1498	M	74	ADC	4	4	3	1	—	+	missing	Never
1499	F	60	ADC	2	2	1	0	—	+	missing	Never
1500	F	36	ADC	4	4	3	1	—	+	missing	Never
1501	M	60	ADC	4	1	2	1	—	+	+	Current
1502	F	53	ADC	3	3	3	0	—	+	missing	Never
1503	F	59	ADC	4	1	1	1	—	+	missing	Never
1504	M	66	ADC	3	2	2	0	—	+	missing	Current
1505	F	42	ADC	4	1	1	1	19del	+	missing	Never
1506	F	61	ADC	4	4	3	1	19del	+	missing	Never
